# Supplementary material for: Isolation and Characterization of Human Colon Adenocarcinoma Stem-Like Cells Based on the Endogenous Expression of the Stem Markers
Source: Int J Mol Sci. 2021 Apr 28;22(9):4682. doi: 10.3390/ijms22094682 (PMC8124683; doi:10.3390/ijms22094682)
Supplement: Supplementary file 1 [file ijms-22-04682-s001.zip]

Archive with 5 entries (5 files):
- Supplementary figures.pdf
- Supplementary methods.pdf
- Supplementary Table 1_and_2_Heat Maps the PIN genes_.xls
- Supplementary Table 3_ 7.xls
- Supplementary Tables 8-9.xlsx
