# Supplementary material for: Isolation and Characterization of Human Colon Adenocarcinoma Stem-Like Cells Based on the Endogenous Expression of the Stem Markers
Source: Int J Mol Sci. 2021 Apr 28;22(9):4682. doi: 10.3390/ijms22094682 (PMC8124683; doi:10.3390/ijms22094682)
Supplement: Supplementary file 1 [file ijms-22-04682-s001.zip › Supplementary Table 1_and_2_Heat Maps the PIN genes_.xls]

## Sheet: Supplem Table 1
	Supplementary Table 1:
			Heat map for the mostup-regulated genes in BSK8SORE vs BSK8 from the PIN for the up-regulated genes (For Fig 5 from the text )
NAME	BSK8contr_1	BSK8contr_2	BSK8contr_3	BSK8SORE+_1	BSK8SORE+_2	BSK8SORE+_3
FFAR4	-3.49	0.01	-7	5.75	2.82	4.29
CHRNG	2.46	-4.04	-10.55	3.7	3.91	3.5
SLAMF7	7.03	-13.52	-3.24	6.35	4.33	2.3
ADIPOQ	-2.09	-1.46	-2.72	5.39	5.44	5.351
LEP	2.47	-4.04	-10.55	3.4	6.47	0.32
PROKR2	0.02	-8.29	-4.13	3.29	7.68	-1.09
ANGPT4	2.29	-10.06	-3.88	3.4	8.16	-1.34
TNNI1	4.57	-6.49	-0.963	6.19	7.064	5.33
SNX20	-4.53	-4.36	-4.7	2.61	4.05	1.17
Il10	-1.66	-1.34	-0.27	3.4	4.39	2.4
SIGLEC14	-1.46	-5.82	-3.64	3.4	4.39	2.4
FCAR	3.24643	-0.876019	-4.99846	6.15291	8.2525	4.05333
AIRE	-4.53	-4.36	-4.7	5.78	2.41	-0.94
CYP1A2	-0.46	-0.31	-0.62	7.63	5.15	6.39
HRH4	-2.74	-2.58	-2.9	7.93	0.19	4.06
CLDN11	-2.54	-0.26	-4.82	5.16	3.36	4.26
GC	-4.53	-4.36	-4.7	3.29	1.1	2.19
CCL22	-0.83	1.49	-3.17	7.66	4.07	5.87
STAR	-0.23	-2.22	-1.23	5.467	6.35	4.57
HAVCR2	0.79	-0.53	0.12	7.62	6.01	6.82
SV2B	0.16	4.26	-3.94	6.81	7.54	6.08
TLR7	1.17	3.26	-0.9	7.82	7.99	7.65
PIH1D3	0.84	-4.48	-1.82	5.13	4.81	4.48
LIN28A	-0.48	-1.03	-0.57	5.98	6.72	5.49
GP2	-0.4	-2.01	-3.62	4.59	6.79	2.38
PRND	-0.23	-2.22	-1.23	7.045	3.69	5.37
HTR3B	2.05	1.34	1.69	9.19	7.38	8.29
CCR6	1.07	-3.81	-0.94	5.62	6.31	6.28
FLG2	1.91	-4.12	-1.1	6.2	4.64	5.42
GPR37L1	0.03	-0.7	-1.44	6	5.81	5.63
CDH17	-3.23	-3.56	-3.4	3.11	4.71	1.52
CNR2	3.4	1.88	0.35	8.99	8.35	7.71
CXCR2	-1.12	-2.08	-3.03	7.46	1.29	4.37
LAMB4	-0.02	0.76	-0.81	6.42	6.42	6.42
HCAR1	0.37	0.35	0.36	7.8	5.82	6.81
MYL10	-4.53	-4.35	-4.7	1.88	9.77	-6
CEACAM8	1.49	0.61	-0.26	7.66	7.02	6.37
MOBP	0.01	2.18	-2.15	7.58	6.36	5.15
TDGF1P3	0.59	0.46	0.53	6.29	7.05	6.39
POU2AF1	0.52	0.48	0.5	6.82	6.86	6.78
Il21R	0.14	0.28	0.41	6.32	6.95	6.72
MPL	0.62	0.31	0.46	8.59	4.92	6.76
BHMT2	1.73	1.33	1.53	7.82	8.08	7.55
CEACAM5	3.52	-0.14	-3.82	6.13	7.1	5.16
IGF1	-0.47	-1.44	-0.95	5.29	7.02	3.56
CD3D	0.07	0.76	-0.62	6.42	6.22	6.32
ST6GAL2	-0.14	0.21	-0.51	6.51	6.09	5.67
EXD1	1.81	0.86	-0.09	7.15	7.05	7.1
GBP6	-0.38	-0.23	-0.54	6.92	5.83	4.74
FBXL13	-1.04	3.02	-5.1	5.18	5.62	4.73
GPR65	-0.97	-1.21	-1.44	6.84	3.16	5
P2RY10	-0.26	-2.74	-5.22	4.41	3.46	2.51
IKZF3	3.74	3.72	3.73	9.92	10.66	9.19
MYOM3	0.93	-1.47	-3.88	5.49	4.71	3.93
SULT2A1	-0.94	1.31	-3.21	6.81	5.22	3.63
AIPL1	0.81	0.86	0.75	6.96	7.47	6.46
DPPA4	-1.73	-2.89	-4.06	3.25	5.42	1.08
PIWIL2	0.51	-1.27	-0.378	5.75	6.35	5.14
PILRB	0.51	-2.81	-1.15	5.53	4.4	4.97
FUT2	1.37	1.45	1.29	7.49	7.8	7.18
ELAVL3	0.03	-1.44	-0.7	5.44	5.36	5.4
NANOGNB	0.02	-8.29	-4.13	4.13	1.97	-0.18
PDE6A	2.64	2.63	2.63	8.88	8.74	8.6
FUT6	0.26	0.05	-0.15	6.51	5.79	6.15
GGT6	0.54	4.01	-2.91	7.34	6.64	5.94
MACC1	2.36	2.71	2.01	8.45	9.05	7.86
FGL2	-1.64	-0.99	-2.3	6.56	4.43	2.31
L1TD1	2.31	2.42	2.19	9.3	8.37	7.44
GRM6	1.05	1.98	0.13	7.24	6.95	7.1
INMT	2.21	2.35	2.06	8.24	8.44	8.05
CD209	4.02	-6.53	-1.25	7.55	4.77	2
PDE6B	0.65	-0.12	-0.89	6.27	5.54	5.9
PROM2	-0.77	-0.31	-1.23	6.39	5.23	4.07
PROM2	0.12	-1.54	-0.67	5.38	5.29	5.48
DCX	-1.75	-3.24	-4.73	4.21	2.75	1.29
GPR18	-4.13	0.36	-8.63	1.86	4.64	-0.92
LYZ	1.7	3.21	0.19	7.97	7.39	7.68
CLDN16	1.62	-2.35	-0.361	5.64	5.6	5.62
SPN	0.7	1.97	-0.56	8.58	4.79	6.68
B3GNT6	0.54	-3.55	-1.509	7.34	1.59	4.47
CABP4	1.71	0.89	1.3	7.41	7.27	7.13
SLC6A14	-2.66	-1.83	-3.49	5.4	1.17	3.29
IDO1	2.04	1.97	2.01	8.77	7.95	7.13
SPIB	2.86	1.74	0.62	7.67	8.01	7.33
CD3G	-3.73	-3.57	-3.9	2.18	5.44	-1.07
HTX5(NODAL)	1.14	0.87	0.28	6.64	6.89	6.54
CRYBA1	-4.13	0.36	-8.63	1.73	2.32	1.15
LY75	1.25	0.73	0.21	6.59	6.68	6.5
CDH6	0.49	0.13	-0.22	5.97	6.57	5.38
SERPINA10	0.91	0.54	0.72	6.57	6.75	6.39
FFAR2	0.49	0.13	-0.22	5.89	6.47	5.45
RAB42	0.26	0.26	0.26	6.24	5.86	6.05
IRAK3	0.11	0.66	-0.43	6.52	5.27	5.89
CD38	1.46	2.11	0.82	7.25	8.21	6.28
ZBP1	-0.4	-0.71	-0.56	6.27	5.15	4.04
APOBEC3A	0.64	0.57	0.81	5.23	5.95	5.87
WDR31	2.97	3.31	2.63	8.68	8.96	8.39
PAX5	-1.12	-2.08	-3.03	3.61	4.07	3.15
PIGR	2.3	0.91	1.6	7.35	7.3	7.24
G6PC	-1.46	-1.95	-2.45	3.71	7.72	-0.29
CECR1	1.47	0.05	-1.36	5.93	5.49	5.71
TDGF1	0.21	-1.95	-4.13	3.69	4.7	2.68
FBXO40	-0.97	-4.21	-2.59	5.54	3.05	0.56
FBXO6	2.6	2.72	2.47	8.24	9.37	7.11
ADCY2	-4.53	-4.36	-4.7	3.97	1.1	-1.75
ASB11	0.5	-0.13	0.18	6.92	5.82	4.71
MOG	0.15	-0.59	-0.21	7.11	5.4	3.69
TAT	-0.4	-0.56	-0.71	6.44	3.65	5.05
ANGPT2	0.01	0.72	-0.717	5.62	6.66	4.57
A1CF	-4.36	-4.53	-4.7	1.07	2.89	-0.74
PLA2G2A	-4.36	-4.53	-4.7	3.71	1.06	-1.58
CXCL14	-0.64	-0.96	-0.8	6.77	4.79	2.8
TLR10	2.02	1.17	0.32	6.86	6.76	6.66
CLDN19	0.86	-2.51	-0.82	6.4	3.11	4.75
LRG1	0.86	-2.51	-0.82	6.4	3.11	4.75
DAND5	1.06	1.3	0.82	6.87	6.64	6.4
CR1	0.08	0.28	-0.1	7.88	5.66	3.44
CCL16	2.37	1.87	-3.19	7.39	-2.06	2.66
GBP4	2.22	2.1	2.16	7.67	8.4	6.94
RD3	1.44	-4.77	-1.66	3.84	5.38	2.29
NOS1	0.13	1.64	-1.37	7.99	5.64	3.29
TFF1	-4.36	-4.53	-4.7	2.17	0.95	-0.25
WNT9B	0.073	0.4	-0.26	8.13	5.52	2.9
SOX11	0.36	-0.63	-1.64	5.6	3.987	4.795
SGK3	-0.94	-1.14	-1.34	5.49	3.09	4.29
SLA2	0.23	-2.22	-0.99	4.42	6.19	2.64
F2RL2	-1.89	-0.51	-3.27	5.23	1.8	3.51
NEGR1	0.53	-2.32	-0.89	4.96	4	4.48
KLB	1.98	1.78	1.59	7.94	7.15	6.36
TPH2	-1.12	-2.76	-1.94	5.36	1.43	3.39
PTAFR	1.66	-0.17	0.74	6.08	7.21	4.95
MUC6	-1.62	-1.78	-1.94	4.19	2.9	3.54
NEUROD1	-2.01	-1.85	-2.17	3.32	4.22	2.41
TRPM1	-1.75	-4.73	-3.24	2.08	3.26	0.9
POU5F1	2.03	2.07	1.98	7.32	7.47	7.17
REG3A	-4.36	-4.7	-4.53	1.66	-0.17	0.74
NFAM1	0.99	0.67	0.83	6.1	7.62	4.59
P2RX7	1.74	2.23	1.26	7.01	8.69	5.34
CRLF2	1.9	-2.68	-0.38	5.92	3.82	4.87
ALDH3B1	1.44	0.95	0.46	6.16	7.05	5.27
FGB	-1.24	-1.08	-1.4	5.91	3.94	1.97
AGO3	5.27	4.92	4.57	10.22	9.99	10.11
PTGDR	1.31	0.6	-0.11	5.91	5.66	5.78
KNG1	-3.89	3.94	-11.73	8.41	1.27	-5.86
HES5	1.46	2.22	0.69	7.48	6.61	5.74
FMN1	2.63	2.19	2.41	7.96	7.12	7.54
RAB19	-0.75	-3.33	-2.04	4.72	1.43	3.07
SLC15A1	2.13	1.91	2.02	7.76	6.5	7.15
PARK2	2.91	2.58	2.74	7.84	7.86	7.81
EREG	0.6	1.62	-0.41	6.43	4.93	5.68
AGMAT	2.72	1.05	1.89	7.08	6.95	6.83
DPYS	-4.36	-4.53	-4.7	3.19	0.49	-2.2
EXPH5	3.56	3.32	3.44	8.45	8.73	8.17
CNGB1	0.36	-4.13	-8.63	4.59	0.87	-2.85
GUCA1B	1.67	2.65	0.69	6.93	6.63	6.32
CXCL17	-4.13	0.02	-8.29	0.81	1.26	0.36
MYH2	-0.21	-4.1	-2.16	3.77	1.7	2.73
TICAM2	-4.13	0.02	-8.29	1.65	-0.17	0.74
CD28	-3.57	-3.9	-3.73	7.59	-5.32	1.13
NPHS1	1.46	-0.4	0.53	7.52	3.27	5.39
SOX2	-1.07	-0.67	-1.29	5.91	2.43	4.02
NEK8	3.37	3.02	3.19	8.49	8.04	7.59
MCHR2	-4.36	-4.703	-4.53	3.82	0.29	-3.22
TEX101	-4.13	0.03	-8.29	6.16	0.67	-4.82
GRIA4	-1.08	-1.4	-1.24	4.15	2.88	3.53
PIPOX	1.17	1.79	0.55	5.9	6.1	5.71
CYP2B6	-0.66	-1.86	-1.26	5.87	3.46	1.05
IL2RA	-3.57	-3.9	-3.73	4.09	0.96	-2.16
CCL28	-4.13	0.03	-8.29	5.48	0.55	-4.36
COL1A2	0.18	-6.16	-2.98	3.85	-0.46	1.69
FOXO3	1.98	1.24	1.81	6.91	4.98	7.13
PLGLB1	-3.57	-3.9	-3.73	6.37	0.93	-4.49
TLR6	2.52	1.76	1	7.02	5.86	6.44
UPB1	-1.44	-2.24946	-1.84	3.65	2.81	1.97
DNAAF1	0.26	1.35713	-0.82	6.81	4.91	3
ACKR2	1.37	-0.79	0.29	6.11	4.93	3.75
APOF	2.58	-2.4	-7.39	6.32	2.23	-1.85
ENPP6	-1.22	-1.89	-1.56	5.65	3.07	0.49
PCBD2	1.96	1.59	1.78	7.77	5.04	6.41
MYH8	-3.57	-3.73	-3.9	2.57	-0.8	0.88
BMP7	1.36	0.348158	1.35802	6.09442	5.81	5.95
ALDH3A1	1.12	1.67	0.56	5.7	6.68	4.72
GREB1	4.15	4.18	4.12	8.73	9.74	7.73
OXER1	-2.08	-1.12	-3.03	3.43	2.46	1.49
BRIP1	5.38	5.36	5.37	10.99	8.84	9.92
PTK6	1.74	0.12	0.93	6.33	4.61	5.47
XPNPEP3	4.99	4.84	4.69	9.72	9.03	9.38
NHLRC1	0.02	-4.13	-8.29	4.29	-3.53	0.37
PPP1R3B	3.72	3.76	3.68	8.59	8.23	7.86
GPR135	1.37	1.94	0.65	5.79	6.21	5.38
NLRP3	-1.94	-1.12	-2.767	6.58	-1.5	2.54
ADH4	-3.49	-1.64	-5.34	4.09	-2.16	0.96
CEP290	-1.98	-2.38	-2.6	2.41	2.19	2.67
APOA1	-1.46	-2.09	-2.72	2.16	2.27	2.06
APOL1	2.74	3.02	2.37	6.96	6.95	6.94
RCSD1	-1.75	-4.73	-3.24	0.99	3.29	-1.3
MYOG	-1.85	-2.17	-2.01	2.69	2.2	1.71
ANPEP	-1.81	-2.17	-2.14	4.09989	1.73	2.29
MAPK13	2.75	2.89	2.6	7.95	5.96	6.95
TDRD1	0.36	-8.63	-4.13	0.021	5.71	-5.67
FOXO3	-1.65	-2.05	-1.96	4.21	1.06	2.69
RAB3b	-1.58	-1.97	-1.54	4.59	0.87	2.37
AKR1B10	-1.73	-2.053	-1.89	4.1	0.19	2.15
WNT7B	3.69	4.03	3.35	7.7	8.1	7.29
PEX13	4.41	4.27	4.12	8.67	7.83	8.25
SLC25A1	4.09	3.96	4.51	8.24	8.68	7.65
UBA52	4.51	4.29	1.17	10.4888	9.47	8.46
AKAP5	3.92	3.81	3.86	7.92	7.8	7.68
SOX4	3.76	4.73166	3.70321	7.64629	8.21	7.43
AHR	1.64	2.63972	1.14078	5.59759	6.62	4.57
CSRP1	3.85	3.41	3.09	7.21	7.03	7.14
FANCF	1.65	1.76	1.54	5.68	5.52042	5.35
RAD50	1.58	1.58994	1.5764	6.86415	5.57	5.14
ACVTL1	1.68	1.72	1.63	5.76	5.38	5.63
RAB27A	4.01	3.57	3.14	7.58	7.4	7.22
KLF8	1.77	2.11	1.43	5.58	7.17	3.99
STAT3	1.54	1.97	1.67389	5.63635	4.15	7.03
PECAM1	-0.99	-1.64	-2.3	2.15	4.69	-0.38
MMP2	-1.28	-1.67	-2.57	2.24	3.21	1.29
SALL4	1.85	1.88	1.83	5.65	6.48	4.83
CDH1	1.26	1.89	1.49	4.96	6.01	5.08
ABCB5	1.93	1.69	1.75	4.52	5.54	4.96
PRDM1	1.62	1.9	1.84	5.19	5.49	5.21

## Sheet: Supplem Table2
	Supplementary Table2:
	Heat map for the most down-regulated genes in BSK8SORE vs BSK8 from the PIN for the down-regulated genes (Fig XX from the text )
NAME	BSK8contr_1	BSK8contr_2	BSK8contr_3	BSK8SORE+_1	BSK8SORE+_2	BSK8SORE+_3
LTA4H	6.58677	6.54766	6.56721	-3.73935	-3.4083	-4.07041
IFIT2	7.89769	7.88695	7.87621	-1.17469	-1.02471	-1.32468
OASL	7.0574	7.06011	7.05469	0.655993	-3.83992	-1.59196
CXCL10	3.8506	3.96556	3.73565	-3.40833	-4.07045	-3.73939
PTGS2	3.74455	3.68568	3.71511	-3.73936	-3.4083	-4.07042
E2F8	3.62442	3.8042	3.44464	-3.73942	-3.40836	-4.07048
MLST8	4.4435	4.46735	4.41964	2.61285	-2.87536	-8.36357
PTP4A1	6.14649	6.21628	6.0767	0.504685	-2.43002	-0.962669
AKT1	7.94083	7.78155	7.86119	0.958837	1.38134	0.53633
EGR3	6.94449	6.80788	6.87618	2.98539	-2.96098	0.0122082
PCK1	2.98759	2.98094	2.98426	-3.4083	-4.07042	-3.73936
PHF12	4.29967	4.19483	4.08999	-2.45575	4.94936	-9.86085
FOXM1	6.29761	6.2179	6.13819	-0.236529	1.57351	-2.04657
IFNB1	2.66741	2.63772	2.60802	-3.73935	-3.40829	-4.07041
IFI44	2.62943	3.24379	2.01507	-3.73902	-3.40796	-4.07008
KISS1R	3.84132	3.65359	3.74746	4.94931	-2.45579	-9.86089
ORC6	4.21152	4.09665	3.98178	-2.10637	4.53899	-12.7517
PRMT5	7.06161	7.05682	7.05921	0.912726	0.8693	0.891013
PKM	9.55711	9.59702	9.51719	4.27223	3.39604	2.51986
HNRNPH2	2.56192	2.15214	2.35703	-3.73924	-3.40818	-4.0703
POLE2	3.19487	3.42773	2.962	2.6129	-2.87531	-8.36352
FN1	4.04293	3.99306	3.9432	-1.77201	-1.97946	-2.18692
E2F7	4.37367	4.31684	4.34526	0.656234	-1.59172	-3.83968
NOD2	2.31319	2.16577	2.01835	-3.40826	-4.07038	-3.73932
ACD	4.98833	4.87683	4.93258	0.504713	-0.962642	-2.43
GTF2F2	3.21096	3.04999	2.88903	-2.84345	2.10624	-7.79315
GNG10	3.62592	3.67178	3.58006	-2.24352	1.77892	-11.266
TMED3	5.24076	5.22704	5.21332	0.471796	-1.71996	-0.624083
HIST3H2A	5.72659	5.671	5.69879	0.745284	-0.100182	-0.945647
MCM2	8.452	8.50412	8.39987	4.89515	2.6803	0.46545
MED30	3.44155	3.31173	3.18191	4.94936	-2.45574	-9.86085
TRIM14	3.21087	3.26674	3.15499	-2.45829	5.42786	-10.3444
HIST3H2BB	2.0901	1.61685	1.85347	-3.73929	-3.40823	-4.07035
CCKBR	2.76689	2.68893	2.61097	-2.87538	2.61283	-8.36359
GABARAPL1	4.40412	4.37257	4.34101	-1.02471	-1.17469	-1.32467
HOXB9	6.8219	6.76778	6.71367	1.24883	1.54452	0.953135
MAP3K1	3.57981	3.45734	3.51858	-1.77201	-2.18692	-1.97947
RIPK1	3.17918	2.8921	3.03564	5.42782	-2.45833	-10.3445
HDAC7	4.3376	3.86395	4.10078	-1.36474	2.82013	-5.54962
GCK	1.75827	1.70967	1.66107	-3.40835	-4.07046	-3.73941
TNF	1.66948	1.66047	1.66497	-3.73939	-3.40833	-4.07045
PDX1	1.65554	1.66201	1.64907	-3.73939	-3.40833	-4.07045
HIST1H2AC	2.51296	2.62382	2.4021	2.1062	-7.79318	-2.84349
LRRC41	5.03902	4.97979	4.92056	2.49019	-0.373252	-3.23669
PDIA6	8.80092	8.75276	8.70461	3.633	3.26113	3.44707
TRAF3	3.29995	3.32063	3.27928	-1.9795	-1.77205	-2.18696
SEC23A	6.40549	6.35767	6.30985	1.08123	2.96476	-0.802312
VCAM1	1.557	1.5084	1.5327	-3.40833	-4.07045	-3.73939
CXCL11	1.5603	1.52742	1.49454	-3.40831	-4.07043	-3.73937
DAB1	1.67712	1.37765	1.52738	-3.73934	-3.40828	-4.0704
ERCC2	5.58346	5.68786	5.47907	0.895565	0.320316	-0.254933
GRM8	1.63744	1.48839	1.33933	-3.7395	-3.40844	-4.07056
TAC1	1.51394	1.4845	1.45505	-3.73937	-3.40831	-4.07043
DDX60	4.37195	4.32506	4.34851	1.85345	-0.821914	-3.49727
CHRM4	1.57666	1.27651	1.42658	-3.40828	-4.0704	-3.73934
RASGRF1	1.56509	1.41495	1.2648	-3.73934	-3.40828	-4.0704
LMNB1	7.27213	7.21568	7.2439	2.1301	2.43635	1.82386
CDKN1B	6.15948	6.17787	6.14109	2.96476	1.08122	-0.802313
MAP3K3	4.48602	4.3991	4.44256	-0.624046	0.471833	-1.71992
HSPA2	4.97331	4.96393	4.95456	-0.10014	0.745325	-0.945606
NEDD4	3.48166	3.48208	3.48124	-1.56245	1.04294	-4.16785
CENPP	2.61206	2.56084	2.58645	4.94934	-2.45577	-9.86087
UTS2R	3.43612	3.41814	3.40016	0.656213	-1.59174	-3.8397
AAAS	5.10389	5.15694	5.05085	0.150086	0.795457	-0.495285
MIA3	5.2291	5.2572	5.20101	0.316861	0.930785	-0.297063
ANGPT1	1.22824	1.13786	1.04749	-3.73947	-3.40841	-4.07053
GPR37	4.10121	4.11426	4.08815	-0.652483	-0.876736	-0.764609
HERC5	5.91676	5.90101	5.88525	1.82848	0.2436	1.03604
SPTB	4.24237	4.31317	4.17156	0.681561	-0.610295	-1.90215
INTS4	3.72462	3.74218	3.70705	-1.1025	4.93537	-7.14037
FAM120B	4.03746	3.84046	3.64346	0.752765	-0.976699	-2.70616
ZNRF2	4.16983	4.27389	4.06578	-0.623913	0.471966	-1.71979
MAPK9	4.83411	4.74081	4.6475	0.0569119	-0.0280455	0.0144332
H1F0	10.8726	10.9169	10.8284	4.15303	4.06319	5.24287
CALCRL	1.01191	0.953998	0.896082	-3.73938	-3.40832	-4.07044
MBD6	5.19852	5.01106	5.10479	0.411985	0.424282	0.399689
IFIH1	4.00004	3.92807	3.8561	-0.652398	-0.876651	-0.764525
FBXL14	4.46225	4.55182	4.37267	-0.219085	1.46462	-1.90279
TGFA	2.11125	1.48515	1.7982	-2.84361	2.10608	-7.79331
CSF1	3.47116	3.46179	3.45242	-1.02473	-1.17471	-1.3247
AHCTF1	4.52242	4.58582	4.45902	0.638736	-0.84469	-0.102977
HTR2C	2.15613	2.19891	2.11336	-2.45834	5.4278	-10.3445
PSMB5	6.33496	6.33827	6.33166	1.73866	2.32776	1.14955
SCFD1	4.27394	4.11771	3.96148	-0.386043	-0.553745	-0.469894
CAPZB	5.47141	5.56876	5.37407	0.912558	0.890845	0.869132
TRIM37	5.78206	5.71314	5.7476	1.22339	1.18363	1.14388
CD55	4.7353	4.65489	4.57448	0.101363	3.60918	-3.40646
ESPL1	6.00221	6.01618	5.98824	1.48012	1.71831	1.24194
E2F5	4.10087	3.96419	4.03253	-0.487608	1.57284	-2.54806
TNFAIP3	5.68993	5.6868	5.68368	1.92737	1.18286	0.438348
TAF4	4.95501	4.84496	4.89998	1.5341	-0.737992	0.398052
CRYZ	4.73263	4.58761	4.44258	0.803752	0.0895241	-0.624704
MORF4L1	8.41044	8.39677	8.3831	3.9016	4.05069	3.75252
FOSB	9.42627	9.3442	9.26213	5.43118	4.85019	4.2692
OXGR1	1.12833	0.753549	0.37877	-3.73924	-3.40818	-4.0703
SMARCD1	4.0592	4.00253	3.94585	-0.487714	1.57274	-2.54817
YEATS4	3.99535	3.99568	3.99503	1.73952	-0.494331	-2.72818
WDR35	2.20836	2.45745	1.95926	1.77883	-2.24361	-11.266
CXCL3	0.851617	0.546268	0.698943	-3.40835	-3.73941	-4.07047
KIF19	0.774703	0.698705	0.622708	-3.40841	-4.07053	-3.73947
CHRDL1	3.48932	3.14876	3.31904	5.21232	-7.40088	-1.09428
CXCL1	0.940576	0.403111	0.671843	-3.40826	-3.73932	-4.07038
ERCC5	1.55971	-0.234796	0.662458	-3.40883	-3.73989	-4.07095
ERCC6L	5.05945	5.05557	5.0517	1.12525	0.655655	0.186056
SGK1	4.96967	4.9773	4.96203	0.580766	1.58418	-0.422647
UHRF1	8.35722	8.34669	8.33615	4.2608	3.96802	3.67523
MTOR	4.49797	4.57611	4.41982	2.1592	-1.90318	0.128009
PRKCB	3.79857	3.38133	3.58995	-0.652339	-0.876592	-0.764465
NEK7	5.02121	5.01275	5.00428	1.14331	0.662018	0.180724
BECN1	5.49677	5.50212	5.49141	1.15739	2.61389	-0.2991
CDK8	4.11953	4.05036	3.98119	4.01633	-0.250698	-6.51773
LTBR	2.70329	2.75614	2.65044	-1.59178	0.656171	-3.83974
EDN1	0.918901	0.554199	0.189497	-3.73963	-3.40857	-4.07069
BTG2	7.12181	7.04653	7.08417	3.22317	2.79752	2.37186
MLNR	0.827334	0.546969	0.266605	-3.4082	-3.73926	-4.07032
RNF182	4.32534	4.31284	4.30034	1.46243	-1.3967	0.0328652
KIF5A	3.9289	4.0216	3.83621	0.547171	-1.21427	-0.333551
JUNB	8.48559	8.42514	8.36469	4.70716	3.63791	4.17253
RB1	5.70275	5.62927	5.66601	1.42021	1.47551	1.36492
SCGB1A1	1.26755	-0.274538	0.496508	-3.40882	-4.07094	-3.73988
IGF1R	4.8943	4.84187	4.86809	0.64257	2.07384	-0.788705
KLHL42	3.24222	3.44306	3.04139	0.504954	-0.9624	-2.42975
MBD5	2.87862	2.76926	2.82394	2.82032	-1.36455	-5.54943
HERC3	4.20198	4.21933	4.18462	0.0568177	-0.0281398	0.014339
PRMT6	6.27593	6.3442	6.20766	2.09098	2.61064	1.57132
TFDP1	7.36857	7.39765	7.33949	3.18608	3.35817	3.014
SF3B1	3.7508	3.71104	3.67129	-0.385952	-0.469804	-0.553655
PTHLH	1.58174	1.32032	1.05889	2.10607	-2.84363	-7.79332
RNASEL	3.18845	3.19826	3.17865	0.504867	-0.962487	-2.42984
RFC3	5.27287	5.16301	5.05315	1.07169	1.0095	1.0406
AEBP2	3.77081	3.76509	3.75937	0.672115	-0.353733	-1.37958
KNTC1	5.22198	5.23612	5.20783	1.43647	1.10629	0.776115
FOS	6.94468	6.88422	6.82375	3.05754	2.48901	2.77328
CBX8	5.11648	4.98749	4.8585	1.73186	0.0327555	0.882306
HSPA13	6.75883	6.69833	6.72858	2.62372	3.69218	1.55526
PCNA	8.80099	8.80507	8.79691	5.425	3.98257	4.70379
GALNT2	5.50637	5.49209	5.47781	2.591	1.41255	0.234095
FBXL3	4.2989	4.28356	4.29123	2.78324	-2.34841	0.217412
CTSZ	3.9752	4.01565	3.93476	2.28844	-0.0831144	-2.45467
MSL1	7.89458	7.83797	7.78137	4.68353	3.78176	2.87999
NPY1R	3.25258	2.93187	3.09223	0.504922	-0.962433	-2.42979
IPO8	3.87436	3.808	3.74164	3.31401	-3.78856	-0.237276
KDM6A	4.95193	4.90175	4.92684	0.893314	1.70029	0.0863352
MYC	7.20675	7.18256	7.19466	3.22808	3.16516	3.10225
EGR2	2.81043	2.93529	2.68556	-1.0247	-1.17469	-1.32467
PPP5C	7.64376	7.70406	7.58346	4.86601	2.4716	3.66881
CTSH	3.63392	3.60753	3.62072	0.547276	-0.333447	-1.21417
KLHL2	4.25408	4.09666	4.17537	1.49231	0.245309	-1.00169
UBE2N	1.02244	-0.693529	0.164458	-3.73988	-3.40882	-4.07094
CXCL8	3.46657	3.33287	3.39972	-0.487556	1.5729	-2.54801
MGRN1	5.00831	4.77738	4.89285	3.3615	1.00814	-1.34521
UBA3	5.98503	5.95101	5.96802	3.6569	0.545895	2.1014
HIRA	6.66588	6.64733	6.62878	2.79753	3.22318	2.37187
TFDP3	3.04337	2.9947	3.01903	-0.822609	2.08658	-3.7318
TRIM9	4.01374	3.96228	3.98801	0.795495	0.150124	-0.495247
ATF3	9.84956	9.74685	9.7982	5.56661	5.35939	5.963
MTNR1A	0.407513	0.0735856	-0.260341	-3.40816	-3.73922	-4.07028
IL18R1	2.84628	2.95522	2.73734	0.504822	-2.42989	-0.962532
CCNA1	0.78205	1.16339	0.400708	2.61245	-8.36397	-2.87576
MLKL	0.208783	-0.875094	-0.333156	-3.40873	-3.73979	-4.07085
MAP3K8	2.95514	2.83144	2.89329	1.57281	-2.5481	-0.487645
CCNK	6.72342	6.46816	6.59579	3.25891	3.75555	2.76227
LIF	1.65118	1.69596	1.60641	-1.56244	1.04295	-4.16783
E2F4	6.72	6.69272	6.66544	4.33517	5.16434	3.506
E2F6	4.38058	4.33072	4.28087	2.16098	3.07324	1.24871
CCNB1	7.30459	7.32758	7.28161	6.11029	4.88906	5.49968
E2F1	8.16661	8.23427	8.09895	7.65689	5.72188	6.68938
CCND2	6.18561	6.1888	6.18243	4.99138	5.20703	4.77573
SNRNP200	8.34366	8.22502	8.28434	8.12116	6.23463	7.17789
CCNB3	0.770303	0.480871	0.191439	-0.385904	-0.553607	-0.469755
CCNE1	4.30169	4.31493	4.28845	4.46652	2.31588	3.3912
CCNB2	5.59164	5.46859	5.53012	5.74766	3.5114	4.62953
PSMB4	8.24561	8.21552	8.18543	7.38658	8.3115	6.46167
CCNT1	5.74126	5.78643	5.69608	5.97388	4.59531	5.2846
PMS2	2.8591	2.40109	2.6301	2.92947	6.11776	-0.258819
U2AF1L4	3.13794	2.73316	2.32838	4.37691	5.34672	3.4071
