# Supplementary material for: Isolation and Characterization of Human Colon Adenocarcinoma Stem-Like Cells Based on the Endogenous Expression of the Stem Markers
Source: Int J Mol Sci. 2021 Apr 28;22(9):4682. doi: 10.3390/ijms22094682 (PMC8124683; doi:10.3390/ijms22094682)
Supplement: Supplementary file 1 [file ijms-22-04682-s001.zip › Supplementary Table 3_ 7.xls]

## Sheet: Suplem Table 3
	Supplementary Table 3: GO Biological Processes enriched in genes significantly upregulated in BSK8_SORE+ vs BSK8 cells
	GO_ID: identifier of GO Biological Process
	GO Biological Process: Biological Process name
	Fold change: Average fold change (lg2) for biological process gene expression in BSK8_SORE+ vs BSK8 cells
	N_pway: number of genes in a pathway
	p-value: p-value for pathway enrichment
	q-value: q-value for pathway enrichment
	Genes: gene list ranked by decreasing fold change
GO_ID	GO Biological Process	Fold change	N_pway	p-value	q-value	Genes
GO:0050962	detection of light stimulus involved in sensory perception	2.5	6	0.0004	0.00714041	BEST1; SEMA5B; GRM6; SDR16C5; CNGB1; CCDC66
GO:0050908	detection of light stimulus involved in visual perception	2.5	6	0.0004	0.00714041	BEST1; SEMA5B; GRM6; SDR16C5; CNGB1; CCDC66
GO:0007601	visual perception	1.25	98	0.0004	0.00714041	TGFBI; BEST1; ATF6; SEMA5B; NDP; MYO3A; PRPH2; CNGA1; CLDN19; CRYBB3; RD3; MYO3B; RAX2; PAX2; SLC24A2; RP2; CRYBA1; HPS1; GABRR2; CACNB2; IMPG2; CHM; PDE6A; RDH12; GRM6; PDE6B; KIFC3; MYO5A; GJA8; SDR16C5; AIPL1; RDH10; GUCA1B; CYP4V2; GJD2; WDR36; PPEF2; PDE6H; RGS16; CNGB1; CABP4; BBS5; CLN6; FAM161A; ABLIM1; ROM1; GUCY2D; CNNM4; TRPM1; CLN8; RORB; RABGGTA; PDCL; VAX2; HSF4; CCDC66; ATXN7; GJC1…
GO:2000352	negative regulation of endothelial cell apoptotic process	1.62	16	0.0008	0.0130751	BRAF; TERT; ICAM1; FGB; SEMA5A; ANGPTL4; SERPINE1; TNFAIP3; KRIT1; RAMP2; NFE2L2; ABL1; TNIP2; GAS6; MAPK7; GATA3
GO:0009584	detection of visible light	1.61	15	0.0016	0.0234648	BEST1; SEMA5B; CNGA1; PDE6A; GRM6; PDE6B; SDR16C5; AIPL1; CNGB1; CCDC66; ELOVL4; GNA11; GNB1; GNAQ; RDH11
GO:0048791	calcium ion-regulated exocytosis of neurotransmitter	1.53	19	0.0018	0.025538	SYTL1; SYTL3; SYT5; SYT9; SYT11; SYT13; SYT6; RIMS2; STX1B; SYT1; SYT17; SYT2; SYT3; SYTL4; RIMS3; SYT12; SYT7; DOC2A; RIMS4
GO:0071216	cellular response to biotic stimulus	1.19	102	0.002	0.0279656	NOS3; ICAM1; TICAM2; CDK19; TLR5; LCN2; IRAK2; ATG10; TNFRSF1B; CD40; NLRP3; NR1H3; IL10; TLR6; CXCL16; HAVCR2; LILRB1; AKT1; CCL5; OPRK1; STAR; AXL; SERPINE1; TRAF6; TBXA2R; CPEB1; TNIP3; EIF2AK3; CLEC7A; SLX4; PTAFR; TNFAIP3; SYK; DDIT3; SHPK; PPP1R15B; TP53; CCDC47; PPARD; NFKBIL1; AKAP8; PABPN1; DAB2IP; MUS81; ABL1; NFKBIB; MAPK1; ADAMTS13; NFKB1; IL18; FZD5; GSK3B; HMGB2; NR1D1; NFKBIA; APAF…
GO:0051480	regulation of cytosolic calcium ion concentration	1.19	103	0.0022	0.0303241	CCR10; CCL28; TPCN1; GPR18; RYR2; BOK; KNG1; GPR4; HRC; ITPR1; GPR65; KCNK3; ATP1A2; HRH4; DLG4; C5AR1; MCOLN1; JPH4; S1PR3; ABL2; TPCN2; NOL3; AVPR1A; TRPV1; PDE6A; P2RX7; F2RL1; PDE6B; TBXA2R; PKD2; GPR20; LPAR4; GIPR; CCR6; LPAR6; DDIT3; NPFF; F2RL2; CD38; CNGB1; SWAP70; CD24; PTH1R; IBTK; GPER1; JPH3; PKD1; ERO1A; TRPM4; TRPM1; OPRL1; ABL1; TRPC1; ADCY5; F2R; PTK2B; PLCE1; FZD9; GTF2I; EIF5AL…
GO:0071219	cellular response to molecule of bacterial origin	1.21	83	0.0028	0.0373532	NOS3; ICAM1; TICAM2; CDK19; TLR5; LCN2; IRAK2; TNFRSF1B; CD40; NLRP3; NR1H3; IL10; TLR6; CXCL16; HAVCR2; LILRB1; AKT1; CCL5; OPRK1; STAR; AXL; SERPINE1; TRAF6; TBXA2R; CPEB1; TNIP3; PTAFR; TNFAIP3; SHPK; PPARD; NFKBIL1; AKAP8; PABPN1; DAB2IP; ABL1; NFKBIB; MAPK1; ADAMTS13; NFKB1; IL18; FZD5; HMGB2; NR1D1; NFKBIA; CEBPB; HDAC5; IRAK1; MTDH; SELENOS; SCARB1; TICAM1; NOS2; TNIP2; RELA; MEF2C; CACTIN…
GO:1990523	bone regeneration	4.46	2	0.0028	0.0373532	LGR6; FZD9
GO:0071222	cellular response to lipopolysaccharide	1.2	80	0.0029	0.0382717	NOS3; ICAM1; TICAM2; CDK19; TLR5; LCN2; IRAK2; TNFRSF1B; CD40; NLRP3; NR1H3; IL10; CXCL16; HAVCR2; LILRB1; AKT1; CCL5; OPRK1; STAR; AXL; SERPINE1; TRAF6; TBXA2R; CPEB1; TNIP3; PTAFR; TNFAIP3; SHPK; PPARD; NFKBIL1; AKAP8; PABPN1; DAB2IP; ABL1; NFKBIB; MAPK1; ADAMTS13; NFKB1; IL18; HMGB2; NR1D1; NFKBIA; CEBPB; HDAC5; IRAK1; MTDH; SELENOS; SCARB1; TICAM1; NOS2; TNIP2; RELA; MEF2C; CACTIN; RARA; GSTP…
GO:1904036	negative regulation of epithelial cell apoptotic process	1.49	21	0.0029	0.0382762	BRAF; TERT; ICAM1; FGB; HMOX1; SEMA5A; ANGPTL4; NEUROD1; SERPINE1; TNFAIP3; KRIT1; RAMP2; NFE2L2; ABL1; TNIP2; SRSF6; GAS6; CAST; MAPK7; GATA3; WFS1
GO:0006952	defense response	1.08	504	0.0033	0.0425886	FES; NUPR1; VGF; ISG20; PLA2G2A; REG3A; SARM1; STAB1; MT2A; GBP5; TNFRSF25; ICAM1; KNG1; IL1RN; IFIT1; CLEC4C; SLAMF7; SCN9A; DDX3X; FGB; SLAMF6; TICAM2; SLC30A8; CYP4F11; HMOX1; SNAP23; SLA2; IRF4; TLR5; LCN2; SLC11A1; XAF1; CYBB; IRAK2; CD209; IL5RA; IL32; F3; HRH1; CCL8; RSAD2; CFP; TNFRSF1B; SIGLEC14; HRH4; GBP6; TNFRSF10A; CD40; RAET1E; CR1; HLA-DRB5; C1R; C5AR1; CCL16; NLRP3; IL20RB; FAM111…
GO:0017156	calcium ion regulated exocytosis	1.27	50	0.0035	0.043862	SYTL1; SYTL3; SYT5; TRIM9; PCLO; SNAP23; SNPH; SYT9; SYT11; SYT13; UNC13A; SYT6; P2RX7; STX2; RIMS2; CPLX1; STX1B; STX11; BLOC1S6; STX3; SNAP29; SYT1; SYT17; SYT2; RAB3A; SYNJ1; SYT3; DNAJC5; SYTL4; PSEN1; UNC13B; STXBP1; RIMS3; SCRIB; SNAPIN; PPP3CB; SDF4; SYT12; STX1A; SYT7; CDK5; NLGN1; DOC2A; SNAP47; STX4; VAMP7; VAMP3; RIMS4; SCIN; CADPS2
GO:0033169	histone H3-K9 demethylation	1.78	10	0.0035	0.0438692	HR; KDM7A; JMJD1C; KDM3A; PHF2; KDM3B; HSF4; KDM4D; PHF8; KDM1A
GO:1902042	negative regulation of extrinsic apoptotic signaling pathway via death domain receptors	1.42	24	0.0036	0.0449293	NOS3; ICAM1; TNFSF10; FGB; HMOX1; TNFRSF10A; ARHGEF2; TMBIM1; RFFL; TNFRSF10B; BCL2L1; SERPINE1; TNFAIP3; CASP8; BRCA1; PEA15; HMGB2; DAPK1; RNF34; RAF1; TRAF2; TRADD; FADD; PARK7
GO:0001562	response to protozoan	1.74	10	0.0038	0.0469545	IRF4; SLC11A1; CD40; IL10; CCDC88B; SPN; CLEC7A; LYST; BCL3; HRAS
GO:0007204	positive regulation of cytosolic calcium ion concentration	1.19	86	0.0041	0.0500229	CCR10; CCL28; TPCN1; GPR18; RYR2; KNG1; GPR4; ITPR1; GPR65; HRH4; DLG4; C5AR1; MCOLN1; JPH4; S1PR3; ABL2; TPCN2; NOL3; AVPR1A; TRPV1; P2RX7; F2RL1; TBXA2R; PKD2; GPR20; LPAR4; GIPR; CCR6; LPAR6; DDIT3; NPFF; F2RL2; CD38; SWAP70; CD24; PTH1R; IBTK; GPER1; JPH3; PKD1; ERO1A; TRPM4; TRPM1; OPRL1; ABL1; ADCY5; F2R; PTK2B; PLCE1; EIF5AL1; FAM155A; ITPR3; ADRA1B; CACNA1A; ADM; ITPR2; SPPL3; P2RY10; C1Q…
GO:0030718	germ-line stem cell population maintenance	4.05	2	0.0046	0.0542246	PRDM14; PIWIL2
GO:0042832	defense response to protozoan	1.75	9	0.0054	0.0618147	IRF4; SLC11A1; CD40; IL10; CCDC88B; CLEC7A; LYST; BCL3; HRAS
GO:0042737	drug catabolic process	2.03	5	0.0073	0.0790951	CYP3A4; CYP2B6; NOS1; CYP1A2; NUDT15
GO:0042738	exogenous drug catabolic process	2.03	5	0.0073	0.0790951	CYP3A4; CYP2B6; NOS1; CYP1A2; NUDT15
GO:0009583	detection of light stimulus	1.42	21	0.0077	0.0821016	BEST1; SEMA5B; CNGA1; PDE6A; PLEKHB1; GRM6; PDE6B; SDR16C5; AIPL1; GUCA1B; CNGB1; CABP4; CCDC66; ELOVL4; GNA11; GNB1; GNAQ; PITPNM1; ARRB1; CDS1; RDH11
GO:0045766	positive regulation of angiogenesis	1.2	69	0.008	0.0843709	RAPGEF3; RUNX1; NOS3; TERT; ACVRL1; ADM2; HMOX1; SEMA5A; CYBB; VEGFA; F3; ANGPTL4; ANGPT4; C5AR1; TMIGD2; THBS1; PRKCA; ANGPT2; ITGB2; SERPINE1; TBXA2R; PTGIS; PDCD6; LRG1; RAMP2; NFE2L2; CCBE1; PPP1R16B; BRCA1; SIRT1; PTK2B; SIRT6; PGF; JAK1; ETS1; MTDH; BTG1; ADM; ALOX12; AGGF1; CYP1B1; RRAS; XBP1; GATA2; FGF2; GATA4; ITGA5; CIB1; C3; SPHK1; WNT5A; PLCG1; VEGFB; GATA6; ENG; MYDGF; HIPK2; HIF1A;…
GO:0044700	single organism signaling	1.02	2869	0.0083	0.0864878	RAPGEF3; FES; LGR6; CD79B; CHAC1; FGF17; NUPR1; NPB; SH2D6; SRPK3; SYTL1; TAS1R1; VGF; EPS8L2; BSN; ADGRB1; KCNQ5; SLC6A9; SORCS1; ZMAT1; NEURL2; TMEM145; NFASC; CHRDL1; SYTL3; ATF6; ISG20; FOXH1; STK32A; ARHGEF37; NPW; SYT5; EXOC3L1; HILPDA; COLQ; TNS2; CCR10; AKAP3; STC2; DEPDC4; KCND1; CACNA1B; GPBAR1; DDR2; NOS3; TRIM9; ATP6V1E2; NDP; PTGER1; RASIP1; PNCK; SARM1; OSR1; GPR12; ABCC8; RXRG; STA…
GO:0009582	detection of abiotic stimulus	1.24	51	0.009	0.0923459	BEST1; SEMA5B; TMC1; CNGA1; PKD2L2; TRPM8; CSRP3; NPFFR2; ITGA2; TRPV1; PIEZO2; PDE6A; PLEKHB1; GRM6; PDE6B; PKD2; SDR16C5; AIPL1; GUCA1B; LHFPL5; CNGB1; CABP4; PKD1; STRC; PIEZO1; EPHB1; DENND5B; CCDC66; ASIC3; ELOVL4; PDZD7; PHF24; TTN; GNA11; SERPINE2; TCAP; DENND5A; ARRB2; FYN; GNB1; JUP; LXN; GNAQ; PITPNM1; ARRB1; NR2F6; CDS1; RDH11; MKKS; KIT; ADORA1
GO:0016577	histone demethylation	1.36	25	0.0093	0.0947545	HR; KDM7A; JMJD1C; KDM4B; KDM3A; KDM6B; KDM6A; JMJD6; KDM4A; RIOX2; PHF2; KDM3B; HSF4; KDM8; UBE2B; KDM4D; KDM2A; ARID5B; KDM5C; KDM5B; PHF8; KDM1A; KDM5A; KDM2B; KDM1B
GO:0051209	release of sequestered calcium ion into cytosol	1.4	21	0.0102	0.100857	TPCN1; RYR2; ITPR1; MCOLN1; TPCN2; NOL3; TRPV1; P2RX7; PKD2; DDIT3; IBTK; JPH3; ERO1A; F2R; ITPR3; ITPR2; FGF2; PLCG2; PRKCE; CHERP; FKBP1B
GO:0032924	activin receptor signaling pathway	1.48	12	0.0211	0.107436	FOXH1; ACVRL1; GDF7; SMAD2; BMPR2; TGIF2; ACVR2A; SMAD3; CITED2; ACVR2B; TGFBR1; ACVR1
GO:0045072	regulation of interferon-gamma biosynthetic process	1.71	8	0.0122	0.116789	TNFRSF13C; INHA; ZFPM1; LILRB1; TLR7; CEBPG; TLR9; CD276
GO:0071557	histone H3-K27 demethylation	1.75	4	0.0524	0.120764	KDM7A; KDM6B; KDM6A; PHF8
GO:0072208	metanephric smooth muscle tissue development	2.49	2	0.0106	0.121904	OSR1; PKD2
GO:0043588	skin development	1.12	119	0.0165	0.124648	GORAB; PRSS8; KRT17; LCE1B; ITGB4; TMEM79; FOSL2; ALX4; KRTAP3-3; KRT19; DNASE1L2; EREG; ATP7A; FLG2; DSC1; KRT8; ITGA2; PCSK6; COL1A2; CD109; ACER1; PKP2; KRT36; CTSV; MYO5A; ITGA3; JAG1; IRF6; BCL11B; DSG3; EXPH5; COL3A1; KRT79; DSC3; SAV1; DSG2; PKP4; POU3F1; KRT75; GBA; PKD1; PDGFA; CASP14; NOTCH1; SMAD4; SOX18; DSP; KRT6C; SLITRK5; AARS; SMO; STK4; CNFN; FZD3; KAZN; LDB1; ASH1L; TXNIP; DSC2;…
GO:0007283	spermatogenesis	1.09	259	0.0133	0.125119	HSF2BP; M1AP; ACE; ZFP41; SPATA6; ICA1L; TSNAXIP1; SPAG4; GGT1; BRCA2; ZNF519; PGAM2; TMEM119; DHH; TXNDC2; RNF151; TSSK3; IFT81; MAK; FANCF; PIWIL2; FAM9B; FSTL3; PAX5; PCYT1B; TRIP13; BRIP1; UTP14C; PYGO1; PIWIL3; MCMDC2; KDM3A; PACRG; ETV5; ING2; CLDN11; SMARCA2; CELF3; BCL2L1; PLD6; CTSV; ATP1A4; NEURL1; YBX3; UBR2; STYX; SIX5; AXL; SPAG9; TDRD1; SPATA20; CCR6; EIF5A2; TESK1; CREB3L4; SCMH1; …
GO:0048232	male gamete generation	1.09	260	0.0134	0.125924	HSF2BP; M1AP; ACE; ZFP41; SPATA6; ICA1L; TSNAXIP1; SPAG4; GGT1; BRCA2; ZNF519; PGAM2; TMEM119; DHH; TXNDC2; RNF151; TSSK3; IFT81; MAK; FANCF; PIWIL2; FAM9B; FSTL3; PAX5; PCYT1B; TRIP13; BRIP1; UTP14C; PYGO1; PIWIL3; MCMDC2; KDM3A; PACRG; ETV5; ING2; CLDN11; SMARCA2; CELF3; BCL2L1; PLD6; CTSV; ATP1A4; NEURL1; YBX3; UBR2; STYX; SIX5; AXL; SPAG9; TDRD1; SPATA20; CCR6; EIF5A2; TESK1; CREB3L4; SCMH1; …
GO:0038107	nodal signaling pathway involved in determination of left/right asymmetry	2.27	2	0.0254	0.127902	FOXH1; CITED2
GO:0061440	kidney vasculature development	1.42	11	0.0163	0.128068	OSR1; GPR4; PECAM1; ANGPT2; PKD2; NOTCH1; ACTA2; EGR1; NOTCH3; NRP1; HES1
GO:0061437	renal system vasculature development	1.42	11	0.0163	0.128068	OSR1; GPR4; PECAM1; ANGPT2; PKD2; NOTCH1; ACTA2; EGR1; NOTCH3; NRP1; HES1
GO:0072133	metanephric mesenchyme morphogenesis	1.97	3	0.0166	0.128113	OSR1; BMP7; SMAD4
GO:0072131	kidney mesenchyme morphogenesis	1.97	3	0.0166	0.128113	OSR1; BMP7; SMAD4
GO:0038092	nodal signaling pathway	1.68	5	0.0281	0.128449	FOXH1; SMAD2; TGIF2; SMAD3; CITED2
GO:1905939	regulation of gonad development	1.6	6	0.01485	0.128586	NUPR1; ZP3; SEMA3A; INSR; CITED2; WNT4
GO:0072143	mesangial cell development	2.01	4	0.0187	0.129467	OSR1; GPR4; NOTCH1; ACTA2
GO:0002250	adaptive immune response	1.14	121	0.014	0.130158	CD79B; ICAM1; CLEC4C; TNFRSF13C; SLAMF7; FGB; SLAMF6; SLA2; IRF4; LAX1; SLC11A1; CD209; SEMA4A; CTSS; LAT2; RAET1E; CR1; C1R; LAMP3; TLR6; C8G; HAVCR2; LILRB1; TNFRSF11A; CAMK4; TRAF6; PIK3CD; AIRE; JAG1; LILRB3; EXOSC6; CCR6; LAIR1; RELB; SYK; CD46; INPP5D; SWAP70; PAG1; LAT; RAB27A; JAK3; TRPM4; LIME1; MICB; ZP3; TFEB; EMP2; ERCC1; IL18; ADAM17; TSC1; RNF125; BCL3; PTK2B; LEF1; CLU; BCL10; HRAS…
GO:0007140	male meiosis	1.29	19	0.0189	0.131733	TEX14; M1AP; BRCA2; TAF1L; TRIP13; ING2; UBR2; DMC1; ATM; MLH3; REC8; RAD51C; TEX15; AGO4; SLC2A8; FANCA; PIM2; KIF18A; SYCP2
GO:0017144	drug metabolic process	1.39	12	0.0115	0.134243	CYP3A4; CYP2B6; NT5C2; NOS1; CYP1A2; CYP2E1; ADAL; NUDT15; DPEP1; CAD; VKORC1; CBR1
GO:0006007	glucose catabolic process	1.32	23	0.0216	0.134387	ALDOA; PFKFB4; PGAM2; ENO1; ENO2; ENO3; GAPDH; PKLR; ALDOC; TKTL1; TPI1; HK2; PFKL; HK1; PGK1; PKM; BAD; PFKFB2; PFKFB3; LRP5; PFKP; PGAM1; PFKM
GO:0070988	demethylation	1.22	43	0.0218	0.136118	HR; CYP3A4; KDM7A; JMJD1C; KDM4B; KDM3A; KDM6B; KDM6A; CYP1A2; APOBEC3A; JMJD6; KDM4A; CYP51A1; RIOX2; PHF2; MMACHC; KDM3B; HSF4; KDM8; TET3; APOBEC3C; ALKBH5; PPME1; TET1; UBE2B; KDM4D; KDM2A; ALKBH4; ARID5B; KDM5C; ALKBH2; KDM5B; PHF8; KDM1A; ALKBH3; KDM5A; POR; APOBEC2; KDM2B; TDG; APEX1; KDM1B; ALKBH1
GO:1900107	regulation of nodal signaling pathway	1.65	2	0.02007	0.138122	SMAD2; DAND5
GO:0070076	histone lysine demethylation	1.34	22	0.0155	0.140068	HR; KDM7A; JMJD1C; KDM3A; KDM6B; KDM6A; KDM4A; RIOX2; PHF2; KDM3B; HSF4; KDM8; UBE2B; KDM4D; KDM2A; KDM5C; KDM5B; PHF8; KDM1A; KDM5A; KDM2B; KDM1B
GO:0042078	germ-line stem cell division	1.57	3	0.0393	0.14049	ETV5; ING2; ZBTB16
GO:0098728	germline stem cell asymmetric division	1.57	3	0.0393	0.14049	ETV5; ING2; ZBTB16
GO:0048133	male germ-line stem cell asymmetric division	1.57	3	0.0393	0.14049	ETV5; ING2; ZBTB16
GO:0061718	glucose catabolic process to pyruvate	1.37	20	0.0169	0.140533	ALDOA; PFKFB4; PGAM2; ENO1; ENO2; ENO3; GAPDH; PKLR; ALDOC; TPI1; HK2; PFKL; HK1; PGK1; PKM; PFKFB2; PFKFB3; PFKP; PGAM1; PFKM
GO:0061621	canonical glycolysis	1.37	20	0.0169	0.140533	ALDOA; PFKFB4; PGAM2; ENO1; ENO2; ENO3; GAPDH; PKLR; ALDOC; TPI1; HK2; PFKL; HK1; PGK1; PKM; PFKFB2; PFKFB3; PFKP; PGAM1; PFKM
GO:0030595	leukocyte chemotaxis	1.25	39	0.0172	0.142116	HRH1; HSD3B7; CCL8; C5AR1; CCL16; IL10; FFAR2; CCL22; CXCR2; CXCL16; TNFRSF11A; CCL5; ITGB2; PIK3CD; CNR2; CCR6; IL17RC; SYK; LYST; ADAM8; TRPM4; IL17RA; ADGRE2; RPS19; AZU1; CXADR; CORO1A; VAV1; GBF1; PREX1; GAS6; RAC1; CKLF; PIK3CG; LGALS3; HMGB1; VAV3; ANXA1; KIT
GO:1904659	glucose transmembrane transport	1.53	10	0.0201	0.143328	SLC2A1; SLC2A3; MFSD4A; SLC2A10; MFSD4B; SLC2A6; SLC5A11; SLC2A4; SLC2A8; SLC2A12
GO:0035428	hexose transmembrane transport	1.53	10	0.0201	0.143328	SLC2A1; SLC2A3; MFSD4A; SLC2A10; MFSD4B; SLC2A6; SLC5A11; SLC2A4; SLC2A8; SLC2A12
GO:1905950	monosaccharide transmembrane transport	1.53	10	0.0201	0.143328	SLC2A1; SLC2A3; MFSD4A; SLC2A10; MFSD4B; SLC2A6; SLC5A11; SLC2A4; SLC2A8; SLC2A12
GO:0061620	glycolytic process through glucose-6-phosphate	1.33	21	0.0205	0.144177	ALDOA; PFKFB4; PGAM2; ENO1; ENO2; ENO3; GAPDH; PKLR; ALDOC; TPI1; HK2; PFKL; HK1; PGK1; PKM; PFKFB2; PFKFB3; GALK1; PFKP; PGAM1; PFKM

## Sheet: Suppl Table 4
	Supplementary Table 4: GO Biological Processes enriched in genes significantly downregulated in BSK8_SORE+ vs BSK8 cells
	GO_ID: identifier of GO Biological Process
	GO Biological Process: Biological Process name
	Fold change: Average fold change (lg2) for biological process gene expression in BSK8_SORE+ vs BSK8 cells
	N_pway: number of genes in a pathway
	p-value: p-value for pathway enrichment
	q-value: q-value for pathway enrichment
	Genes: gene list ranked by decreasing fold change
GO_ID	GO Biological Process	Fold change	N_pway	p-value	q-value	Genes
GO:0032877	positive regulation of DNA endoreduplication	-6.049	2	0	0	E2F8; E2F7
GO:0060644	mammary gland epithelial cell differentiation	-2.469	14	0	0	FOXB1; AKT1; HIF1A; LATS1; PTCH1; ID2; FOXF1; SMO; ZNF703; CEBPB; AKT2; ERBB4; HOXA5; IRF6
GO:0045606	positive regulation of epidermal cell differentiation	-2.106	16	0	0	CYP27B1; VDR; NOTCH1; PRKCH; NME2; PTCH1; SFRP4; ATOH1; PTCH2; H2AFY2; OVOL2; SFN; H2AFY; MED1; NCOA3; ALOX15B
GO:0045672	positive regulation of osteoclast differentiation	-2.092	16	0	0	CA2; TNF; CSF1; FOS; POU4F1; GNAS; SLC9B2; POU4F2; KLF10; TMEM64; IL23A; CREB1; ATP6AP1; PPARGC1B; GPR68; TRAF6
GO:1904029	regulation of cyclin-dependent protein kinase activity	-1.213	75	0	0	AKT1; STOX1; CDKN1B; HERC5; HEXIM2; TNFAIP3; LATS1; GADD45A; KAT2B; CCNK; CCNE2; PDGFB; CCNG1; CDKN2B; SERTAD1; MYOCD; CASP3; DIRAS3; CDK7; SRC; CDKN2D; CDK5R1; CDK20; PSMD10; APC; CCNT2; CDKN2C; BCCIP; PKD2; HEXIM1; TFAP4; HHEX; MEN1; LATS2; SFN; RGCC; CEBPA; CKS2; CKS1B; PROX1; CCNL2; CDC25A; INCA1; GTPBP4; PLK1; FBXO7; CCNC; PSRC1; CCND2; CDK5RAP3; CDK5R2; PKMYT1; NR2F2; CCNB3; CDKN2A; CCNH; C…
GO:0000082	G1/S transition of mitotic cell cycle	-1.161	108	0	0	AKT1; ORC6; POLE2; E2F7; MCM2; POLE; CDKN1B; RANBP3L; RB1; PCNA; MYC; ID4; TFDP3; LATS1; CCNA1; ACVR1B; KLF11; CDK2; RCC1; BACH1; USP37; POLA1; CCNE2; PPAT; PLK2; CUL4A; ID2; CDK7; PHF8; CDC7; GFI1; RPA2; CDKN2D; CUL1; RPS6KB1; TYMS; CDC45; E2F4; MCM3; CDKN2C; ACVR1; PRIM1; E2F6; CDK1; RHOU; RPA1; SKP2; MAX; MCM6; CUL2; LATS2; PPP6C; WEE1; RANBP3; CDK6; IQGAP3; ITGB1; CUL3; GSPT1; RANBP1; CDC25A;…
GO:0034329	cell junction assembly	-0.782	112	0	0	CD9; GJD3; FN1; HDAC7; SMAD7; PIP5K1C; GJA5; CLDN1; KRT14; KRT5; ITGB3; HIPK1; FSCN1; TESK2; FLCN; TRPV4; GJB2; ACTN3; PDCD6IP; CTNNB1; PATJ; ARHGEF7; SORBS1; DLG1; SRF; VASP; DLG5; ANK2; AJUBA; LAMC1; LAMA5; NFASC; ACTB; WNT11; UGT8; ARHGAP6; LSR; GJA1; APC; LAMC2; WDR1; RCC2; CTNNA1; LAMA3; COL17A1; BCL2; ACTG1; JUP; TLN2; ZNF703; LAMB3; PKN2; TAOK2; PTPRK; ITGB4; FERMT2; TJP1; ITGA6; RHOA; CTT…
GO:0044772	mitotic cell cycle phase transition	-0.695	240	0	0	WNT10B; AKT1; FOXM1; ORC6; POLE2; E2F7; MCM2; POLE; CDKN1B; RANBP3L; RB1; PCNA; MYC; ID4; EPS8; PLK4; NEK11; TFDP3; LATS1; CCNA1; ACVR1B; KLF11; CDK2; MELK; CDK14; HAUS3; RCC1; BACH1; USP37; CEP72; POLA1; CCNE2; PPAT; FBXW11; PLK2; CUL4A; ID2; MAPRE1; CDKN2B; YWHAG; CSNK1D; CDK7; CEP76; PRKACA; PHF8; FBXL7; CDC7; GFI1; RPA2; CDKN2D; AJUBA; CUL1; CEP152; RPS6KB1; CLASP2; TYMS; CEP192; CKAP5; CDC45…
GO:0034976	response to endoplasmic reticulum stress	-0.608	220	0	0	ERLIN2; PDIA6; ATP2A2; SCAMP5; ATF6; UBE4B; RNF103; HYOU1; ERN1; CXCL8; ATF3; SRPX; TARDBP; SEL1L; JUN; DNAJB9; BHLHA15; MBTPS1; WFS1; THBS4; TMEM67; PDIA4; HERPUD1; PDIA3; KDELR3; EDEM1; NCK2; EIF2AK3; CTH; CREB3L2; EEF2; PPP1R15A; STT3B; HSPA5; CCL2; ITPR1; USP19; CCDC47; TMEM129; CREB3L3; CTDSP2; NCK1; PTPN1; UFM1; CALR; XBP1; ATF6B; UBQLN2; SEC61A2; TMTC3; JKAMP; MBTPS2; EDEM3; PIK3R1; RNF139…
GO:0016337	single organismal cell-cell adhesion	-0.581	181	0	0	NT5E; NECTIN3; TNF; VCAM1; DAB1; MPZL2; NOV; PIP5K1C; NCAM2; MEGF10; NPNT; NPHP4; COL14A1; CDH24; IZUMO1; SOX9; ITGB3; CYR61; GOLPH3; GNAS; KIT; NTN1; TGFBR2; THBS4; CDH3; CTNNB1; ADAM9; METAP1; NECTIN1; CBLL1; SCRIB; MYH9; NRXN3; KIRREL1; NRCAM; DSP; CRNN; DLG1; SRF; CD44; SRC; DLG5; COL8A2; CDH10; FAT1; CDK5R1; NFASC; ACTB; CD34; CTNNA3; FNDC3A; ACVR1; PSEN1; ITGB5; ITGA4; SHC1; RET; SEMA4D; PK…
GO:0080135	regulation of cellular response to stress	-0.576	526	0	0	MLST8; AKT1; SMYD2; FOXM1; NOD2; RIPK1; TNF; PDX1; YBX3; MINK1; MAP3K3; MAGEA3; AAAS; DUSP10; GPR37; MAPK8IP3; KLHL15; MTOR; LTBR; EDN1; IGF1R; IER5; GCH1; HIF1A; KCNK2; CBX8; PCNA; MYC; TXNDC12; HYOU1; ERN1; UBE2N; HSPB8; KLF4; HAND2; RGMA; TLR3; MBIP; CRY1; BMPR1A; DNAJB6; NSD2; TNFRSF19; PMAIP1; GADD45A; ARNTL; SFPQ; DYRK3; SPIDR; CERS2; SFRP2; WFS1; UBE2V1; TRPV4; NUP98; NR4A3; DACT1; PAXIP1;…
GO:0016570	histone modification	-0.571	303	0	0	SMYD2; PRMT5; VRK1; BCOR; HDAC7; PRDM5; RNF40; USP15; TRIM37; MORF4L1; YEATS4; UHRF1; PRKCB; PRMT6; DR1; CBX8; MSL1; UTY; KDM6A; PPP5C; UBE2N; NEK11; KDM4C; MBIP; NSD2; CDK2; SFPQ; EHMT1; TAF5L; TAF1; KAT2B; SALL1; SETD3; PAXIP1; TET3; SMARCAD1; PHF2; PRDM9; BRPF3; KDM5C; RIOX2; RYBP; HR; TRRAP; EYA1; MORF4L2; KANSL2; HDAC1; RAG1; BEND3; PRDM13; JADE3; MSL2; PHF8; KDM2B; EYA3; MTA1; CDC73; PRDM4;…
GO:0098602	single organism cell adhesion	-0.543	204	0	0	NT5E; FN1; NECTIN3; TNF; VCAM1; DAB1; MPZL2; NOV; PIP5K1C; NCAM2; MEGF10; NPNT; NPHP4; COL14A1; CDH24; IZUMO1; SOX9; ITGB3; CYR61; GOLPH3; GNAS; KIT; NTN1; TGFBR2; THBS4; CDH3; CTNNB1; MERTK; ADAM9; RADIL; METAP1; NECTIN1; ANTXR1; CBLL1; SCRIB; MYH9; NRXN3; KIRREL1; NRCAM; DSP; CRNN; DLG1; SRF; CD44; SRC; DLG5; COL8A2; CDH10; LAMC1; FAT1; CDK5R1; LAMA5; NFASC; ACTB; CD34; RAB1A; CTNNA3; FNDC3A; A…
GO:2001233	regulation of apoptotic signaling pathway	-0.526	316	0	0	AKT1; IFNB1; RIPK1; TNF; PDX1; YBX3; MAGEA3; MAPK9; TNFAIP3; WDR35; MAP2K5; LTBR; G0S2; TFDP1; HIF1A; TXNDC12; HYOU1; CTSH; ATF3; SRPX; CTSC; DAPK1; PMAIP1; SFPQ; SFRP2; TRAF1; DEPTOR; WFS1; GCLC; SNAI2; PINK1; HERPUD1; FAS; CTNNB1; PDIA3; SERINC3; NCK2; EIF2AK3; YAP1; EYA1; CTH; PLAGL2; NOC2L; DDX3X; RRM2B; LGALS9; STRADB; CRADD; FYN; SLC25A5; RAF1; URI1; YWHAG; NCK1; FEM1B; TIMP3; CD44; PTPN1; …
GO:0033044	regulation of chromosome organization	-0.52	263	0	0	NAF1; ACD; BCOR; SMG5; RNF40; ESPL1; NAP1L2; UHRF1; NEK7; BECN1; RB1; ZNF274; MYC; UBE2N; HIRA; KDM4C; LIG4; DNMT3B; PCID2; SREBF1; HIST1H1B; FLCN; SFPQ; MAD2L1; LIF; PAXIP1; SNAI2; PHF2; PINK1; TAF7; MAPK1; CTNNB1; RNF4; TWIST1; NOC2L; PRKD1; DUSP1; HNRNPA2B1; AXIN2; ANAPC10; MYOCD; TINF2; PHF8; TEX14; SRC; HNRNPD; SKI; GFI1; TNKS2; H3F3B; DLGAP5; ATG5; CDC45; MAP3K4; HNRNPU; APC; HNRNPC; TACC3;…
GO:0044257	cellular protein catabolic process	-0.49	476	0	0	ERLIN2; USP5; RIPK1; PSMD1; LAMP2; USP33; NEDD4; MAGEA2; RANBP3L; RNF40; ZNRF2; USP15; FBXL14; PSMB5; KLHL15; TNFAIP3; UBE4B; UHRF1; KLHL42; MVB12B; FBXL3; CTSZ; RNF103; KCTD2; CTSH; KLHL2; USP24; UBE2N; GID4; TRIM9; BTBD3; LONP2; AREL1; SPATA18; CTSC; SEL1L; UBD; OMA1; FBXO8; ZNRF1; RNF44; DNAJB9; PMAIP1; ARNTL; MAD2L1; TAF1; ATE1; VPS37A; WFS1; KBTBD8; USP37; KLHL29; SOCS6; TMEM67; PINK1; HERPU…
GO:0006325	chromatin organization	-0.49	548	0	0	SMYD2; PRMT5; VRK1; HIST3H2A; MCM2; TDRD3; HIST3H2BB; BCOR; HDAC7; HIST1H2AC; PRDM5; CENPP; RNF40; H1F0; USP15; TRIM37; MORF4L1; SMARCD1; YEATS4; NAP1L2; UHRF1; PRKCB; HMG20A; RB1; CDAN1; H2BFM; PRMT6; DR1; AEBP2; CBX8; SOX9; MSL1; UTY; KDM6A; MYC; PPP5C; NAP1L3; TNRC18; UBE2N; NEK11; HIRA; KDM4C; TSSK6; MBIP; HIST1H2BK; SETSIP; NSD2; CDK2; HIST1H1B; SMARCC2; SFPQ; HIST1H3E; EHMT1; TAF5L; TAF1; H…
GO:0071900	regulation of protein serine/threonine kinase activity	-0.478	405	0	0	MLST8; AKT1; NOD2; MAP3K1; RIPK1; ALK; RGS4; TNF; CDKN1B; MAP3K3; DUSP10; HERC5; HEXIM2; MAPK8IP3; TGFA; DUSP5; TNFAIP3; FLT1; MAP2K5; EDN1; IGF1R; SPRY1; RGS2; ERN1; SPRY2; UBE2N; LATS1; LPAR3; TLR3; MBIP; NEK10; KIT; DUSP7; PAQR3; GADD45A; SFRP2; KITLG; MAP3K8; KAT2B; CCNK; UBE2V1; PIK3R5; CAB39; MAP2K6; PRKAR1A; DTNBP1; NGF; MAPK1; CCNE2; BRAF; PDGFB; PRKAG2; ADAM9; PDGFC; CCNG1; AXIN1; MAP3K1…
GO:0051493	regulation of cytoskeleton organization	-0.469	356	0	0	MLST8; SPIRE2; TMEFF2; CAPZA1; FCHSD1; SSH3; TAC1; CDKN1B; RANBP3L; SPTB; GRHL3; CAPZB; TRIM37; PLXNA3; CHMP1A; MTOR; EDN1; RGS2; SLIT2; EPS8; PLK4; EPHA5; ARHGAP44; RAB6C; FSCN1; LATS1; CAPN6; AP1AR; WASF1; ARHGEF19; BCAS3; TRPV4; TMEM67; ARFIP1; MAPK1; MDM1; PDCD6IP; CTNNB1; BRAF; S1PR1; SHANK3; ARHGAP28; NCK2; RNF4; LIMA1; VANGL2; PLK2; ARPC5; MAPRE1; PAM; TWF1; CKAP2; KIRREL1; BST1; ACTR2; NC…
GO:0051301	cell division	-0.468	427	0	0	BOD1L2; SPIRE2; VRK1; NEDD9; ERCC2; STOX1; CDC14A; BIN3; AHCTF1; ESPL1; CHMP1A; ERCC6L; NEK7; BECN1; RB1; KLHL42; KNTC1; DOCK7; ZFYVE19; DCLRE1A; NOTCH1; LATS1; LIG4; SEPT5; CCNA1; STAG1; KIT; CDK2; RHOB; CCNG2; MAD2L1; KLHL13; GNAI1; CDK14; HAUS3; CCNK; RCC1; ZWINT; HMCN1; NCAPD3; NCAPG2; USP37; SEPT9; MCMBP; PDCD6IP; CCNE2; RECQL5; ITGB3BP; CCNG1; KIF18B; FMN2; VANGL2; ZFYVE26; NEK9; KIF13A; MA…
GO:0071495	cellular response to endogenous stimulus	-0.468	819	0	0	PTGS2; WNT10B; AKT1; EGR3; HCN3; PCK1; THRA; IFNB1; CD9; CA2; PKM; BBS2; NOD2; GTF2F2; GNG10; MED30; FOXC2; WDTC1; VDR; GCK; TNF; TAC1; FGFBP1; FLRT3; NEDD4; SMAD7; CIB2; USP15; AGTR1; ERRFI1; FKBP1A; ZFP36; TMEM100; FOSB; TBX1; CLDN1; CHRDL1; LEPR; KLF9; BECN1; EDN1; FAT4; JUNB; RB1; IGF1R; FOS; FAM83G; SOX9; SLIT2; NOTCH1; CTSH; C2CD5; CXCL8; KLF4; TNFSF4; TWSG1; MGARP; PTGER2; LATS1; RGMA; LTB…
GO:0006511	ubiquitin-dependent protein catabolic process	-0.464	415	0	0	ERLIN2; USP5; PSMD1; USP33; NEDD4; RANBP3L; RNF40; ZNRF2; USP15; FBXL14; PSMB5; KLHL15; TNFAIP3; UBE4B; UHRF1; KLHL42; MVB12B; FBXL3; RNF103; KCTD2; KLHL2; USP24; UBE2N; GID4; TRIM9; BTBD3; AREL1; SEL1L; UBD; FBXO8; ZNRF1; RNF44; DNAJB9; ARNTL; MAD2L1; TAF1; ATE1; VPS37A; WFS1; KBTBD8; USP37; KLHL29; TMEM67; PINK1; HERPUD1; CTNNB1; EDEM1; UBE2D1; RNF4; USP42; AXIN1; FBXW11; STT3B; RNF11; HSPA5; C…
GO:0019941	modification-dependent protein catabolic process	-0.463	422	0	0	ERLIN2; USP5; PSMD1; USP33; NEDD4; RANBP3L; RNF40; ZNRF2; USP15; FBXL14; PSMB5; KLHL15; TNFAIP3; UBE4B; UHRF1; KLHL42; MVB12B; FBXL3; RNF103; KCTD2; KLHL2; USP24; UBE2N; GID4; TRIM9; BTBD3; AREL1; SEL1L; UBD; FBXO8; ZNRF1; RNF44; DNAJB9; ARNTL; MAD2L1; TAF1; ATE1; VPS37A; WFS1; KBTBD8; USP37; KLHL29; TMEM67; PINK1; HERPUD1; CTNNB1; EDEM1; UBE2D1; RNF4; USP42; AXIN1; FBXW11; STT3B; RNF11; HSPA5; C…
GO:0022402	cell cycle process	-0.453	944	0	0	BOD1L2; MLST8; SPIRE2; WNT10B; AKT1; ZNF503; FOXM1; ORC6; POLE2; E2F7; CYP27B1; VRK1; MCM2; GAS1; NEDD9; PSMD1; POLE; WNT9A; STOX1; CDKN1B; USP33; HSPA2; CENPP; AAAS; RANBP3L; GEM; CDC14A; BIN3; AHCTF1; PSMB5; EME2; ESPL1; YEATS4; CHMP1A; ERCC6L; MTOR; PRKCB; NEK7; BECN1; BTG2; CYP26B1; RB1; KLHL42; TFDP1; SPRY1; KNTC1; PCNA; TUBGCP3; MYC; ID4; DCLRE1A; ERN1; PPP5C; SPRY2; TDRKH; EPS8; PLK4; CXCL…
GO:0045944	positive regulation of transcription from RNA polymerase II promoter	-0.444	879	0	0	CXCL10; E2F8; WNT10B; AKT1; PCK1; ERLIN2; THRA; LHX2; FOXM1; IFNB1; E2F7; NOD2; GTF2F2; BARHL2; FOXC2; VDR; HOXB9; RIPK1; TNF; PDX1; ERCC2; SMAD7; GRHL3; ZIC3; MYCN; ATF6; MCIDAS; NKX2-3; GABPA; E2F5; DLX2; TAF4; FOSB; YEATS4; TBX1; NPNT; UHRF1; FOXF2; MAP2K5; CDK8; EDN1; JUNB; RB1; GABPB1; IER5; TFDP1; RNASEL; HIF1A; FOS; SOX9; MYC; ID4; NOTCH1; EGR2; CYR61; ARNT2; KLF4; ATF3; CARF; HSF2; HAND2;…
GO:0006366	transcription from RNA polymerase II promoter	-0.443	663	0	0	THRA; LHX2; DVL1; GTF2F2; BARHL2; MED30; FOXC2; VDR; PDX1; ERCC2; INTS7; GRHL3; INTS4; ZIC3; HSF2BP; ATF6; DACH2; INTS1; GABPA; DLX2; TAF4; FOSB; FOXF2; MAZ; CDK8; JUNB; U2AF1; HIF1A; FOS; FUBP1; SOX9; MYC; ICE2; NOTCH1; EGR2; SRSF9; TSC22D1; ARNT2; KLF4; ATF3; CARF; HSF2; HAND2; TARDBP; IRF7; POU4F1; PLSCR1; ESRRG; PITX2; PCID2; STAG1; SALL3; GTF2B; KLF11; SREBF1; JUN; BHLHA15; HNF1A; NR3C2; ARN…
GO:0031344	regulation of cell projection organization	-0.435	469	0	0	AKT1; DVL1; FN1; BARHL2; SSH3; SERPINI1; DAB1; NEDD4; PLS1; BIN3; EPHA2; CAPZB; PLXNA3; DNM3; MTOR; PLXNB3; ATP8A2; SLIT2; RAB8B; SPRY2; ALKAL1; KLF4; NDNF; ARHGAP44; IL1RAPL1; FSCN1; RGMA; RUFY3; LPAR3; SYNE2; GPM6A; KIT; NME2; PAQR3; NPTN; BCAS3; PTK7; NTN1; KIAA0319; PMP22; POU4F2; CERS2; AMIGO1; SFRP2; FSTL4; TRPV4; ROBO2; EEF2K; NKX6-1; SEPT9; RAP2A; GRID2; NDRG4; NGF; BRAF; SHANK3; TBX6; RO…
GO:0032870	cellular response to hormone stimulus	-0.434	417	0	0	WNT10B; AKT1; PCK1; THRA; IFNB1; CA2; PKM; BBS2; GNG10; MED30; FOXC2; WDTC1; VDR; GCK; NEDD4; AGTR1; ERRFI1; ZFP36; FOSB; LEPR; KLF9; EDN1; JUNB; RB1; IGF1R; FOS; SLIT2; NOTCH1; CTSH; C2CD5; TNFSF4; MGARP; PTGER2; LATS1; DNMT3B; ESRRG; KIT; SREBF1; JUN; ACACA; NR3C2; POU4F2; PHEX; HEY1; ATP6V0A1; KAT2B; PLPP1; ROBO2; CPEB2; GCLC; GNB1; NR4A3; GJB2; PRKAR1A; IRS4; EEF2K; NKX6-1; SRSF5; ADCY3; TAF7…
GO:0007346	regulation of mitotic cell cycle	-0.431	446	0	0	WNT10B; AKT1; PRMT5; CDK10; E2F7; TNF; GAS1; ERCC2; PSMD1; WNT9A; STOX1; CDKN1B; RANBP3L; CDC14A; MCIDAS; TGFA; PSMB5; EME2; ESPL1; CHMP1A; NEK7; BECN1; CDK8; EDN1; BTG2; RB1; SLFN11; TFDP1; KNTC1; PCNA; NEK11; HUS1B; THAP1; PCID2; APP; CYP1A1; CDK2; GADD45A; PTCH1; MAD2L1; RCC1; FOXA1; ZWINT; DACT1; FHL1; CNOT3; MRNIP; CTNNB1; L3MBTL1; PDGFB; UBE2D1; DDX3X; AFAP1L2; PLK2; CUL4A; ID2; PLAGL1; BRI…
GO:0051338	regulation of transferase activity	-0.422	809	0	0	TARBP2; CXCL10; MLST8; AKT1; SH3BP5; DVL1; NAF1; NOD2; ACD; CCKBR; VAC14; MAP3K1; RIPK1; ALK; RGS4; TNF; DAB1; PSMD1; FLRT3; SPTSSB; STOX1; CDKN1B; MAP3K3; SMAD7; MAGEA2; DUSP10; ANGPT1; HERC5; HEXIM2; MAPK8IP3; ERRFI1; ZYG11A; TGFA; CSF1; MMD2; PSMB5; ZFP36; DUSP5; TNFAIP3; FLT1; MTOR; NEK7; MAP2K5; EDN1; RB1; IGF1R; SPRY1; NYX; RFC3; RGS2; MYC; ZYG11B; ITGB3; ERN1; CHP1; SPRY2; UBE2N; CYR61; AL…
GO:0030182	neuron differentiation	-0.408	747	0	0	FOXB1; LLGL1; WNT10B; LHX2; PLPPR4; DVL1; UNCX; BARHL2; WNT8B; JAG2; ALK; IFT27; DAB1; ERCC2; FLRT3; RASGRF1; MINK1; WNT9A; USP33; NEDD4; INSM1; FOXN4; SPTB; NCAM2; MAPK9; EPHA2; DLX2; PLXNA3; NPHP4; SGK1; UBE4B; BECN1; BTG2; NYAP1; KIF5A; FAT4; PLXNB3; RB1; OLIG2; HIF1A; SOX9; GBX1; DOCK7; ID4; ATP8A2; OLIG3; SLIT2; NOTCH1; EGR2; HIPK1; EPHA5; BTBD3; HAND2; IL1RAPL1; POU4F1; MKS1; GPM6A; PITX2; …
GO:0045893	positive regulation of transcription, DNA-templated	-0.402	1136	0	0	CXCL10; E2F8; WNT10B; AKT1; PCK1; ERLIN2; THRA; LHX2; FOXM1; IFNB1; DVL1; ZIC2; E2F7; NOD2; GTF2F2; BARHL2; MED30; FOXC2; VDR; HOXB9; RIPK1; RAI1; TNF; PDX1; ERCC2; SMAD7; FOXN4; GRHL3; ZIC3; MYCN; ATF6; MCIDAS; IFNL1; NKX2-3; GABPA; E2F5; DLX2; TAF4; FOSB; SMARCD1; YEATS4; TBX1; NPNT; UHRF1; MTOR; FOXF2; MAP2K5; CDK8; EDN1; JUNB; RB1; GABPB1; IER5; TFDP1; RNASEL; HIF1A; FOS; SOX9; MYC; ID4; ICE2…
GO:0043549	regulation of kinase activity	-0.401	658	0	0	TARBP2; CXCL10; MLST8; AKT1; SH3BP5; DVL1; NOD2; CCKBR; VAC14; MAP3K1; RIPK1; ALK; RGS4; TNF; DAB1; FLRT3; STOX1; CDKN1B; MAP3K3; DUSP10; ANGPT1; HERC5; HEXIM2; MAPK8IP3; ERRFI1; TGFA; CSF1; MMD2; DUSP5; TNFAIP3; FLT1; MTOR; MAP2K5; EDN1; RB1; IGF1R; SPRY1; NYX; RGS2; ITGB3; ERN1; CHP1; SPRY2; UBE2N; CYR61; ALKAL1; KLF4; ZFYVE28; LATS1; DDR2; LPAR3; TLR3; MBIP; NEK10; KIT; DUSP7; APP; PAQR3; GADD…
GO:0007568	aging	-0.379	200	0	0	PTGS2; AKT1; PCK1; PDX1; VCAM1; ERCC2; MAGEA2; CLDN1; MTOR; BECN1; KRT14; EDN1; PRMT6; FOS; ATP8A2; CTSC; CYP1A1; SREBF1; JUN; ULK3; ARNTL; TGFBR2; HELT; IL15; POLG; GCLC; TBX3; GJB2; KRT16; P2RY1; ZMIZ1; EEF2; COL3A1; NPY5R; CCL2; ID2; JUND; SRF; MORC3; ABAT; DAG1; MBD1; CALR; RPS6KB1; TYMS; TERT; CTGF; MSH2; DNAJA3; AMFR; HMGCR; MME; FBXO4; LRRK2; LOXL2; CDK1; ATR; H2AFX; CTNNA1; CANX; PRKCD; H…
GO:0033043	regulation of organelle organization	-0.363	989	0	0	MLST8; INF2; SPIRE2; AKT1; PRMT5; GRTP1; NAF1; SAE1; ACD; TMEFF2; CAPZA1; FCHSD1; SSH3; BCOR; TNF; DPH6; TAC1; LCP1; STOX1; CDKN1B; SMG5; RANBP3L; RNF40; SPTB; GRHL3; MAPK9; CDC14A; TGFA; SCFD1; CAPZB; TRIM37; ESPL1; PLXNA3; WDR35; NAP1L2; OSCP1; CHMP1A; UHRF1; MTOR; NEK7; BECN1; EDN1; RB1; U2AF1; ZNF274; TFDP1; HIF1A; KNTC1; TBC1D3E; RGS2; MYC; SLIT2; C2CD5; EPS8; UBE2N; GOLPH3; PLK4; EPHA5; HIR…
GO:0051173	positive regulation of nitrogen compound metabolic process	-0.35	1499	0	0	TARBP2; CXCL10; PTGS2; E2F8; WNT10B; AKT1; PCK1; ERLIN2; THRA; LHX2; FOXM1; IFNB1; DVL1; ZIC2; NAF1; E2F7; NOD2; ACD; GTF2F2; BARHL2; MED30; FOXC2; VDR; HOXB9; RIPK1; RAI1; TNF; PDX1; CXCL11; ERCC2; YBX3; SMAD7; GPR37; FOXN4; GRHL3; ZIC3; MYCN; ATF6; CALCRL; MCIDAS; ANXA3; ZFP36; IFNL1; NKX2-3; GABPA; KRT17; E2F5; DLX2; TAF4; FOSB; SMARCD1; YEATS4; TBX1; NPNT; UHRF1; MTOR; NEK7; FOXF2; MAP2K5; CD…
GO:0007155	cell adhesion	-0.317	616	0	0	NT5E; CD9; FN1; PCDHGA11; NECTIN3; PCDHGC3; PCDHGC4; TNF; NEDD9; VCAM1; DAB1; MPZL2; SGCE; FLRT3; NOV; ATP2A2; COL5A3; FREM2; ANGPT1; PIP5K1C; NCAM2; MEGF10; TECTA; EPHA2; CLDN1; NPNT; NPHP4; COL14A1; SSX2IP; NID1; CDH24; FAT4; PLXNB3; IZUMO1; SOX9; ITGB3; CYR61; GOLPH3; SRPX; CCL4; IL1RAPL1; ATP2C1; DDR2; EPDR1; GNAS; PCDHGB5; KIT; PCDH18; NME2; APP; TESK2; STYK1; RHOB; NPTN; PTK7; NTN1; TGFBR2;…
GO:0022610	biological adhesion	-0.317	621	0	0	NT5E; CD9; FN1; PCDHGA11; NECTIN3; PCDHGC3; PCDHGC4; TNF; NEDD9; VCAM1; DAB1; MPZL2; SGCE; FLRT3; NOV; ATP2A2; COL5A3; FREM2; ANGPT1; PIP5K1C; NCAM2; MEGF10; TECTA; EPHA2; CLDN1; NPNT; NPHP4; COL14A1; SSX2IP; NID1; CDH24; FAT4; PLXNB3; IZUMO1; SOX9; ITGB3; CYR61; GOLPH3; SRPX; CCL4; IL1RAPL1; ATP2C1; DDR2; EPDR1; GNAS; PCDHGB5; KIT; PCDH18; NME2; APP; TESK2; STYK1; RHOB; NPTN; PTK7; NTN1; TGFBR2;…
GO:0070887	cellular response to chemical stimulus	-0.317	1821	0	0	IFIT2; OASL; IFIT1; TARBP2; CXCL10; PTGS2; WNT10B; AKT1; EGR3; HCN3; PCK1; THRA; IFNB1; CD9; CA2; PKM; BBS2; NOD2; PPP1R14A; GTF2F2; GNG10; MCM2; MED30; FOXC2; WDTC1; WNT8B; VDR; HOXB9; KRT13; RIPK1; GCK; TNF; GAS1; PDIA6; TRAF3; VCAM1; CXCL11; TAC1; FGFBP1; PSMD1; FLRT3; NOV; CHRM4; YBX3; ATP2A2; WNT9A; STOX1; CDKN1B; CYP26A1; NEDD4; ANO6; SMAD7; CIB2; PIP5K1C; FANCC; ATF6; MAPK9; GSTM1; CALCRL;…
GO:0045595	regulation of cell differentiation	-0.317	1200	0	0	CXCL10; PTGS2; WNT10B; AKT1; EGR3; THRA; IFNB1; CA2; PRMT5; DVL1; FN1; UNCX; CYP27B1; BARHL2; SOSTDC1; VDR; SSH3; RIPK1; HDAC7; TNF; SERPINI1; DAB1; NOV; WNT9A; CDKN1B; HOXA9; NEDD4; SMAD7; DOCK1; DUSP10; INSM1; MYCN; MAPK9; MEGF10; AGTR1; ERRFI1; CSF1; MMD2; HTR2C; ZFP36; IFNL1; TMEM100; GABPA; DLX2; TBX1; PLXNA3; NAP1L2; NPNT; DNM3; MTOR; HMG20A; EDN1; IL4R; CYP26B1; FAT4; JUNB; PLXNB3; RB1; OL…
GO:0042127	regulation of cell proliferation	-0.315	1170	0	0	CXCL10; PTGS2; WNT10B; AKT1; EGR3; SMYD2; ZNF503; FOXM1; CD9; CDK10; FN1; E2F7; CYP27B1; NOD2; BNC1; VDR; JAG2; CCKBR; KRT4; ALK; TNF; PDX1; CBFA2T3; HIST1H2AC; VCAM1; CXCL11; TAC1; FGFBP1; ADAMTS1; NOV; WNT9A; STOX1; CDKN1B; UTS2R; LGR5; ANGPT1; INSM1; MYCN; CALCRL; AGTR1; ERRFI1; TGFA; CSF1; BCL6B; ZFP36; TNFRSF9; IFNL1; NKX2-3; CD55; PLCD3; PLA2G4A; TNFAIP3; TBX1; FLT1; CXCL3; CXCL1; SGK1; MTO…
GO:0006508	proteolysis	-0.31	939	0	0	LTA4H; ERLIN2; NOD2; USP5; RIPK1; WDR20; TRAF3; MIPEP; ADAMTS1; PSMD1; USP33; NEDD4; SMAD7; NCSTN; RANBP3L; RNF40; MMEL1; OTUD4; ZNRF2; MBD6; IFIH1; USP15; FBXL14; PSMB5; KLHL15; ESPL1; FBXO3; TNFAIP3; PCSK6; CHMP1A; UBE4B; UHRF1; BECN1; DESI2; KLHL42; MVB12B; MBD5; HIF1A; FBXL3; CTSZ; MYC; RNF103; OTUD1; KCTD2; CTSH; KLHL2; USP24; UBE2N; TLL1; UBA3; GID4; TRIM9; BTBD3; LONP2; AREL1; GGH; ADAMTS3…
GO:0001932	regulation of protein phosphorylation	-0.309	1011	0	0	TARBP2; CXCL10; MLST8; AKT1; FOXM1; SH3BP5; IFNB1; PRMT5; DVL1; CDK10; FN1; NOD2; MAP3K1; RIPK1; ALK; CCDC88C; RGS4; TNF; DAB1; FLRT3; MINK1; STOX1; CDKN1B; MAP3K3; SMAD7; DUSP10; ANGPT1; INSM1; GPR37; HERC5; HEXIM2; MAPK8IP3; ERRFI1; TGFA; CSF1; MMD2; HTR2C; EPHA2; IFNL1; DUSP5; TNFAIP3; TBX1; FLT1; NPNT; MTOR; MAP2K5; LTBR; EDN1; RB1; IGF1R; RSPO1; ROS1; SPRY1; NYX; SOX9; DOCK7; RGS2; MYC; ITGB…
GO:0031328	positive regulation of cellular biosynthetic process	-0.306	1439	0	0	TARBP2; CXCL10; PTGS2; E2F8; WNT10B; AKT1; PCK1; ERLIN2; THRA; LHX2; FOXM1; IFNB1; DVL1; ZIC2; NAF1; E2F7; NOD2; ACD; GTF2F2; BARHL2; MED30; FOXC2; VDR; HOXB9; RIPK1; GCK; RAI1; TNF; PDX1; ERCC2; YBX3; SMAD7; FOXN4; GRHL3; ZIC3; TYRP1; MYCN; ATF6; CALCRL; MCIDAS; HTR2C; IFNL1; NKX2-3; GABPA; KRT17; E2F5; DLX2; TAF4; FOSB; SMARCD1; YEATS4; TBX1; NPNT; UHRF1; MTOR; EBI3; NEK7; FOXF2; MAP2K5; CDK8; …
GO:0050790	regulation of catalytic activity	-0.298	1880	0	0	ANXA5; IFIT1; TARBP2; CXCL10; MLST8; LLGL1; AKT1; LMF1; TRIP10; SH3BP5; GRTP1; MCF2L; DVL1; FN1; NAF1; TIAM2; CYP27B1; NOD2; SAE1; PPP1R14A; ACD; SPOCK3; WDTC1; RALGAPA1; VDR; CCKBR; VAC14; FGD1; MAP3K1; RIPK1; ALK; RGS4; TNF; SERPINI1; DAB1; OVOS2; PSMD1; FLRT3; RASGRF1; SPTSSB; WNT9A; STOX1; CDKN1B; MAP3K3; MAGEA3; ELMO1; SMAD7; NCSTN; MAGEA2; DOCK1; DUSP10; RANBP3L; ANGPT1; HERC5; SPTB; GRHL3;…
GO:0010941	regulation of cell death	-0.296	1204	0	0	IFIT2; ANXA5; FOXB1; PTGS2; WNT10B; AKT1; EGR3; THRA; PNMA3; IFNB1; MCF2L; TIAM2; NOD2; FOXC2; VDR; FGD1; RIPK1; ALK; TNF; GAS1; PDX1; TRAF3; HTATIP2; YBX3; WNT9A; CDKN1B; MAGEA3; ANO6; NCSTN; ANGPT1; GPR37; MYCN; ATF6; MAPK9; ZFP36; TNFRSF9; TNFAIP3; TBX1; WDR35; SLC25A24; ERCC5; SGK1; ALX3; MTOR; BECN1; MAP2K5; DOCK8; LTBR; EDN1; BTG2; JUNB; IGF1R; G0S2; TFDP1; HIF1A; KCNK2; SOX9; MYC; TXNDC12;…
GO:1902531	regulation of intracellular signal transduction	-0.289	1381	0	0	CXCL10; PTGS2; MLST8; AKT1; SMYD2; TRIP10; FOXM1; IFNB1; PIP5K1B; PRMT5; MCF2L; CDK10; FN1; TIAM2; NOD2; RALGAPA1; FGD1; MAP3K1; RIPK1; ALK; HDAC7; RGS4; TNF; PDX1; CXCL11; DAB1; FLRT3; NOV; DDX60; RASGRF1; YBX3; MINK1; STOX1; MAP3K3; MAGEA3; NEDD4; DUSP10; ANGPT1; GPR37; PIP5K1C; STARD13; MAPK8IP3; ARHGAP23; ERRFI1; TGFA; CSF1; RHOH; FKBP1A; MMD2; HTR2C; EPHA2; IFNL1; TMEM100; DUSP5; TNFAIP3; TA…
GO:0006915	apoptotic process	-0.288	738	0	0	IFIT2; AKT1; MCM2; JAG2; MAP3K1; RIPK1; TNF; TRAF3; ERCC2; HTATIP2; ELMO1; DOCK1; PEG10; MEGF10; H1F0; EPHA2; TNFRSF9; ESPL1; TNFAIP3; TBX1; RNF152; SGK1; UBE4B; MTOR; PRKCB; BECN1; LTBR; RB1; G0S2; MYC; SLIT2; NOTCH1; ERN1; CTSH; IL6R; PLSCR3; CYR61; HIPK1; SULF1; HAND2; AREL1; TARDBP; POU4F1; PLSCR1; ACVR1C; LIG4; TLR3; CTSC; DIDO1; DAPK1; AIMP2; APP; ACVR1B; KLF11; CASP7; JUN; TNFRSF19; ASAH2;…
GO:0043067	regulation of programmed cell death	-0.286	1123	0	0	IFIT2; ANXA5; FOXB1; PTGS2; WNT10B; AKT1; EGR3; THRA; PNMA3; IFNB1; MCF2L; TIAM2; NOD2; FOXC2; VDR; FGD1; RIPK1; ALK; TNF; GAS1; PDX1; TRAF3; HTATIP2; YBX3; WNT9A; CDKN1B; MAGEA3; ANO6; NCSTN; ANGPT1; ATF6; MAPK9; ZFP36; TNFRSF9; TNFAIP3; TBX1; WDR35; ERCC5; SGK1; ALX3; MTOR; BECN1; MAP2K5; DOCK8; LTBR; EDN1; BTG2; IGF1R; G0S2; TFDP1; HIF1A; SOX9; MYC; TXNDC12; HYOU1; SLIT2; NOTCH1; PNMA1; CTSH; …
GO:0042981	regulation of apoptotic process	-0.279	1110	0	0	IFIT2; ANXA5; FOXB1; PTGS2; WNT10B; AKT1; EGR3; THRA; PNMA3; IFNB1; MCF2L; TIAM2; NOD2; FOXC2; VDR; FGD1; RIPK1; ALK; TNF; GAS1; PDX1; TRAF3; HTATIP2; YBX3; WNT9A; CDKN1B; MAGEA3; ANO6; NCSTN; ANGPT1; ATF6; MAPK9; ZFP36; TNFRSF9; TNFAIP3; TBX1; WDR35; ERCC5; SGK1; ALX3; MTOR; BECN1; MAP2K5; DOCK8; LTBR; EDN1; BTG2; IGF1R; G0S2; TFDP1; HIF1A; SOX9; MYC; TXNDC12; HYOU1; SLIT2; NOTCH1; PNMA1; CTSH; …
GO:0010647	positive regulation of cell communication	-0.279	1231	0	0	CXCL10; PTGS2; MLST8; WNT10B; AKT1; GORAB; IFNB1; CA2; PRMT5; DVL1; CDK10; CYP27B1; NOD2; JAG2; MAP3K1; RIPK1; ALK; GCK; TNF; PDX1; CXCL11; TAC1; FGFBP1; PSMD1; NOV; DDX60; RASGRF1; MINK1; WNT9A; STOX1; MAP3K3; NEDD4; LGR5; ANGPT1; GPR37; MAPK9; MAPK8IP3; BMP2K; TGFA; CSF1; FKBP1A; MMD2; HTR2C; PSMB5; IFNL1; DUSP5; GJA5; C18orf32; TBX1; FLT1; WDR35; NPNT; MTOR; PRKCB; BECN1; MAP2K5; LTBR; EDN1; R…
GO:0044093	positive regulation of molecular function	-0.277	1533	0	0	MLST8; LLGL1; WNT10B; AKT1; LMF1; TRIP10; GRTP1; MCF2L; ZIC2; FN1; NAF1; TIAM2; CYP27B1; NOD2; SAE1; ACD; TRIM14; RALGAPA1; VDR; FGD1; MAP3K1; RIPK1; ALK; RGS4; TNF; PDX1; DAB1; ERCC2; PSMD1; RASGRF1; STOX1; CDKN1B; MAP3K3; USP33; ELMO1; NCSTN; MAGEA2; DOCK1; RANBP3L; ANGPT1; SPTB; GRHL3; STARD13; MAPK8IP3; ARHGAP23; AGTR1; ANXA3; RGS20; ERRFI1; TGFA; CSF1; FKBP1A; MMD2; EPHA2; PSMB5; TRIM37; DOC…
GO:0030154	cell differentiation	-0.274	2529	0	0	TARBP2; FOXB1; PTGS2; E2F8; LLGL1; WNT10B; AKT1; ZNF503; THRA; LHX2; PLPPR4; FRMD6; IFNB1; CD9; PRMT5; BBS2; DVL1; ZIC2; FN1; UNCX; E2F7; BARHL2; FOXC2; BNC1; NECTIN3; WNT8B; SSH3; JAG2; KRT13; KRT4; ALK; HDAC7; TNF; GAS1; PDX1; CBFA2T3; IFT27; SERPINI1; VCAM1; DAB1; ERCC2; HTATIP2; FLVCR1; FLRT3; NOV; RASGRF1; MINK1; ATP2A2; WNT9A; USP33; HSPA2; NEDD4; LGR5; DUSP10; ANGPT1; INSM1; FOXN4; SPTB; O…
GO:0032268	regulation of cellular protein metabolic process	-0.219	1880	0	0	TARBP2; CXCL10; MLST8; WNT10B; C8orf88; AKT1; FOXM1; SH3BP5; IFNB1; PRMT5; DVL1; CDK10; FN1; NOD2; BARHL2; SPOCK3; USP5; PSTK; BCOR; MAP3K1; RIPK1; ALK; CCDC88C; RGS4; TNF; GAS1; CBFA2T3; SERPINI1; DAB1; OVOS2; PSMD1; FLRT3; YBX3; MINK1; WNT9A; STOX1; CDKN1B; MAP3K3; MAGEA3; SMAD7; MAGEA2; DUSP10; ANGPT1; INSM1; GPR37; HERC5; RNF40; MYCN; HEXIM2; MAPK8IP3; LONRF2; AGTR1; ERRFI1; ZYG11A; TGFA; CSF…
GO:0065008	regulation of biological quality	-0.189	2655	0	0	ANXA5; IFIT1; FOXB1; CXCL10; PTGS2; MLST8; SPIRE2; WNT10B; AKT1; SLC9A9; HCN3; PCK1; ACSM3; THRA; IFNB1; CD9; CA2; BBS2; POLE2; DVL1; FN1; NAF1; CYP27B1; NOD2; ACD; BARHL2; VRK1; SPATA7; DHRS4; CAPZA1; FOXC2; SLC39A8; WDTC1; FCHSD1; SLC26A11; VDR; SSH3; CCKBR; FGD1; CCDC88C; GCK; SLC1A1; TNF; PDX1; PDIA6; DPH6; CXCL11; ERCC2; TAC1; FLVCR1; PSMD1; FLRT3; NOV; RASGRF1; TC2N; POLE; NELL2; YBX3; KCNG…
GO:0010468	regulation of gene expression	-0.184	3627	0	0	ZNF263; TARBP2; FOXB1; CXCL10; E2F8; POLR3C; WNT10B; C8orf88; AKT1; EGR3; PCK1; SMYD2; ZNF503; ERLIN2; PHF12; THRA; LHX2; FOXM1; DDX3Y; IFNB1; PRMT5; BBS2; DVL1; ZNF852; ZNF200; ZIC2; FN1; UNCX; NAF1; E2F7; NOD2; GTF2F2; BARHL2; NKX2-4; SOSTDC1; HIST3H2A; MED30; FOXC2; WDTC1; BNC1; TRIM14; PSTK; VDR; NKX1-2; BCOR; HOXB9; RIPK1; ALK; HDAC7; RAI1; TNF; GAS1; PDX1; CBFA2T3; ZNF646; HIST1H2AC; MTERF1…
GO:0050896	response to stimulus	-0.172	5453	0	0	LTA4H; CSAG3; IFIT2; OASL; ANXA5; IFIT1; TARBP2; FOXB1; CXCL10; PTGS2; MLST8; POLR3C; MRPS35; WNT10B; AKT1; EGR3; HCN3; RAB40AL; PCK1; ERLIN2; THRA; LHX2; PLPPR4; TRIP10; FOXM1; SH3BP5; IFNB1; IFI44; APOBEC3B; CD9; CA2; TSPAN3; KISS1R; GJD3; PKM; BBS2; OVCA2; POLE2; MCF2L; DVL1; FN1; TIAM2; E2F7; CYP27B1; NOD2; PPP1R14A; ACD; GTF2F2; CA8; GNG10; SPOCK3; SOSTDC1; HIST3H2A; MCM2; MED30; SPATA7; RTK…
GO:0044260	cellular macromolecule metabolic process	-0.169	5656	0	0	ZNF263; ENGASE; CARS2; TARBP2; FOXB1; E2F8; POLR3C; PTP4A1; MRPS35; AKT1; EGR3; RAB40AL; PCK1; SMYD2; ZNF503; ERLIN2; PHF12; THRA; LHX2; PLEKHJ1; LMF1; FOXM1; DDX3Y; B3GLCT; NT5E; CD9; TXNL4B; ORC6; PRMT5; HNRNPH2; POLE2; DVL1; CDK10; ZNF200; COA1; ZIC2; FN1; UNCX; NAF1; E2F7; NOD2; SAE1; ACD; GTF2F2; BARHL2; SPOCK3; USP5; MEX3B; VRK1; HIST3H2A; MCM2; MED30; MGAT5B; FOXC2; WDTC1; MTFMT; MKRN3; BN…
GO:0065007	biological regulation	-0.154	8603	0	0	IFIT2; OASL; ZNF263; ANXA5; IFIT1; TARBP2; FOXB1; CXCL10; PTGS2; E2F8; MLST8; INF2; POLR3C; PTP4A1; LLGL1; SPIRE2; WNT10B; C8orf88; AKT1; SLC9A9; EGR3; HCN3; RAB40AL; PCK1; SMYD2; ACSM3; ZNF503; ERLIN2; PHF12; THRA; LHX2; PLPPR4; PLEKHJ1; GORAB; LMF1; TRIP10; FOXM1; PNMA3; SH3BP5; DDX3Y; FRMD6; IFNB1; PIP5K1B; NT5E; APOBEC3B; CD9; CA2; TSPAN3; EXOC7; KISS1R; PRMT5; BBS2; GRTP1; POLE2; MCF2L; DVL1…
GO:0044237	cellular metabolic process	-0.14	7153	0	0	LTA4H; ZNF263; ENGASE; CARS2; TARBP2; FOXB1; PTGS2; E2F8; MLST8; POLR3C; PTP4A1; MRPS35; AKT1; EGR3; RAB40AL; PCK1; SMYD2; ACSM3; ZNF503; ERLIN2; PHF12; THRA; LHX2; PLPPR4; PLEKHJ1; LMF1; FOXM1; DDX3Y; B3GLCT; PIP5K1B; NT5E; CD9; CA2; TXNL4B; ORC6; PRMT5; PKM; HNRNPH2; SUCLA2; POLE2; DVL1; AMACR; CDK10; ZNF200; COA1; ZIC2; FN1; UNCX; NAF1; E2F7; CYP27B1; NOD2; SAE1; ACD; PRPS1L1; GTF2F2; BARHL2; …

## Sheet: Suppl Table 5
	Supplementary Table 5: NCBIBioSyst molecular pathways enriched in genes significantly upregulated in BSK8_SORE+ vs BSK8 cells
	NCBIBioSyst ID: identifier of NCBIBioSyst ID molecular pathways
	NCBIBioSyst ID: NCBIBioSyst molecular pathway name
	Fold change: Average fold change (lg2) for NCBIBioSyst molecular pathway gene expression in BSK8_SORE+ vs BSK8 cells
	N_pway: number of genes in a pathway
	p-value: p-value for pathway enrichment
	q-value: q-value for pathway enrichment
	Genes: gene list ranked by decreasing fold change
NCBIBioSyst ID	NCBIBioSyst pathway name	Fold change	N_pway	p-value	q-value	Genes
1269923__REACTOME__R-HSA-425366	Transport of glucose and other sugars, bile salts and organic acids, metal ions and amine compounds	0.515	50	2.24e-10	0	SLC6A9; RUNX1; SLC22A11; SLC2A1; SLC44A5; RHBG; SLC2A3; SLC14A1; SLC30A8; SLC11A1; SLC6A14; SLC44A4; SLC6A20; SLC2A10; SLC2A11; SLC31A1; SLC11A2; SLC6A11; SLC39A5; MFSD4B; SLC30A5; SLC41A2; SLC41A1; SLC13A1; SLC14A2; SLC2A6; SLC5A11; BSG; SLC22A5; SLC2A4; SLC22A18; SLC16A7; SLC39A3; SLC39A6; SLC30A3; SLC47A1; SLC6A6; SLC39A4; SLC16A1; EMB; SLC44A2; SLC2A8; SLC30A1; SLC13A4; SLC39A1; SLC39A14; SLC…
198886__WikiPathways__WP455	GPCRs, Class A Rhodopsin-like	0.523	60	0	0	CCR10; PTGER1; GPR12; GPR18; GPR4; MC1R; AVPR2; GPR1; GPR65; HTR1D; HRH1; GPR19; NPFFR2; OR1F1; FFAR2; CXCR2; AVPR1A; GALR3; ACKR2; OPRK1; GPR34; F2RL1; HCAR1; TBXA2R; GPR20; CNR2; NMUR1; LPAR4; PTAFR; CCR6; OR3A2; CHRM3; LPAR6; SSTR2; F2RL2; ADRB1; GPR37L1; LTB4R; OR11A1; GPER1; DRD4; HTR6; GPR161; PTGDR; OPRL1; F2R; MC2R; ADRA1B; GPR63; RABGAP1; ADRA2C; P2RY10; GPR50; HRH2; GPR3; GPR35; P2RY1; …
1269545__REACTOME__R-HSA-373076	Class A/1 (Rhodopsin-like receptors)	0.482	85	0	0	NPB; KEL; NPW; CCR10; GPBAR1; PTGER1; CCL28; GPR18; PROKR2; KNG1; GPR4; MC1R; AVPR2; GPR65; GPR132; HTR1D; HRH1; HRH4; NPFFR2; POMC; C5AR1; CCL16; FFAR2; S1PR3; CXCR2; FFAR4; CXCL16; AVPR1A; GALR3; CCL5; OPRK1; F2RL1; HCAR1; TBXA2R; QRFPR; CNR2; CORT; NMUR1; LPAR4; PTAFR; CCR6; CHRM3; LPAR6; NPFF; SSTR2; F2RL2; ADRB1; GPR37L1; OXER1; NLN; LTB4R; GPER1; S1PR2; DRD4; HTR6; ECE1; PTGDR; OPRL1; F2R; …
138068__Pathway Interaction Database__kitpathway	Signaling events mediated by Stem cell factor receptor (c-Kit)	0.023	40	0.008495	0.00236424	SH2B2; SH2B3; CREBBP; MAP2K2; AKT1; MAP4K1; SPRED1; GRB10; MITF; PIK3C2B; GAB1; PDPK1; SHC1; GRB2; EPOR; GSK3B; HRAS; STAT3; PTEN; FOXO3; BAD; CRKL; DOK1; PIK3CA; VAV1; SOS1; PIK3R1; MAPK8; LYN; MAPK3; MAP2K1; PTPN11; RAF1; MATK; RPS6KB1; KITLG; BCL2; STAT1; KIT; SPRED2
698757__WikiPathways__WP2291	Deregulation of Rab and Rab Effector Genes in Bladder Cancer	1.013	11	0.0004	0.00311811	SYTL2; SYTL1; SYTL3; RPH3AL; EXPH5; RAB27A; MLPH; SYTL4; MADD; TBC1D10A; GCC2
1269954__REACTOME__R-HSA-3295583	TRP channels	0.941	10	0.0012	0.00829535	TRPV2; TRPM8; MCOLN1; TRPM6; TRPV1; TRPM7; TRPM4; TRPM1; TRPC1; TRPC4AP
413342__KEGG__hsa_M00003; 468196__KEGG__M00003	Gluconeogenesis, oxaloacetate => fructose-6P	0.798	12	1.7e-06	0.0111554	ALDOA; PCK2; PGAM2; ENO1; ENO2; ENO3; GAPDH; ALDOC; FBP1; TPI1; PGK1; PGAM1
1269302__REACTOME__R-HSA-2730905	Role of LAT2/NTAL/LAB on calcium mobilization	0.088	98	0.02918	0.0122456	FGF17; TRIB3; NR4A1; CD28; AGO3; THEM4; EREG; AKT3; IER3; LAT2; PIK3AP1; FGF5; ERBB3; MDM2; AKT1; PIK3CD; NRG3; KLB; PPP2R1B; PPP2R5B; SYK; TP53; RICTOR; PDGFA; NRG4; GAB1; PRR5; FGF8; FGF23; MAPKAP1; FGF18; PDPK1; SHC1; GRB2; MAPK1; PHLPP2; GSK3B; FOXO1; GAB2; GSK3A; INSR; EGF; PIP4K2A; PIK3R2; PTEN; FGFR1; FOXO3; PPP2R5A; BAD; PPP2R5E; TNRC6C; TNRC6B; IRS2; PIK3CA; AKT2; VAV1; CDKN1A; MOV10; TS…
KRAS.BREAST_UP.V1_UP (Breast cancer genes)	http://www.broadinstitute.org/gsea/msigdb/cards/KRAS.BREAST_UP.V1_UP Epithelial breast cancer	0.41	40	0.0022	0.0136615	NDUFA4L2; STC1; TERT; CASS4; OSGIN1; PRRX1; KCNK3; ALPP; SAMD14; CCL16; KIAA0754; CCL22; PPP1R15A; SYP; GJA8; HAS2; IGFBP3; PDE3B; TNFAIP3; COL9A3; GPR37L1; BIRC3; IL17RB; GULP1; EFNA5; HDLBP; KCNJ14; BAIAP3; AKAP12; PRDM1; NPAS1; FAM155B; STX1A; TAPT1; KCNAB3; MMP9; MGLL; SPRY2; GFI1; GLRX
1269182__REACTOME__R-HSA-389948	PD-1 signaling	0.246	11	0.0254	0.0141843	CD3D; HLA-DRB5; CD3G; HLA-DRA; HLA-DPA1; HLA-DRB1; HLA-DPB1; HLA-DRB3; CSK; PTPN11; HLA-DQB1
1457777__REACTOME__R-HSA-6803157	Antimicrobial peptides	0.792	11	0.0025	0.0151396	PLA2G2A; REG3A; LCN2; SLC11A1; ATP7A; EPPIN; CCR6; LYZ; CLU; PDZD11; ATOX1
1270229__REACTOME__R-HSA-1475029	Reversible hydration of carbon dioxide	1.195	5	2.8e-05	0.0165017	CA9; CA13; CA5B; CA12; CA2
1383021__REACTOME__R-HSA-5658623	FGFRL1 modulation of FGFR1 signaling	0.475	9	0.0935	0.0198267	FGF17; FGF5; SPRED1; FGF8; FGF23; FGF18; FGF2; FGFRL1; SPRED2
1269395__REACTOME__R-HSA-5654688	SHC-mediated cascade:FGFR1	0.482	13	0.0373	0.0200517	FGF17; FGF5; FGF8; FGF23; SHC1; GRB2; HRAS; KRAS; NRAS; FGFR1; FGF2; SOS1; FGF9
1458253__WikiPathways__WP3858	Toll-like Receptor Signaling	0.295	22	0.0464	0.024484	TICAM2; TLR5; TLR6; TRAF6; TLR7; RELB; IRAK4; TLR9; REL; MAPK1; NFKB1; IRAK1; TICAM1; RELA; TOLLIP; IKBKG; MYD88; IKBKB; NFKB2; IKBKE; IRF3; CHUK
128670__KEGG__ko04672; 128760__KEGG__hsa04672	Intestinal immune network for IgA production	0.54	20	4.8e-10	0.0256109	CCR10; CCL28; TNFRSF13C; CD28; MAP3K14; CD40; HLA-DRB5; HLA-DOA; IL10; PIGR; HLA-DRA; HLA-DPA1; HLA-DRB1; IL15RA; HLA-DPB1; HLA-DRB3; HLA-DOB; HLA-DMA; HLA-DQB1; HLA-DMB
1269177__REACTOME__R-HSA-388841	Costimulation by the CD28 family	0.201	46	0.0496	0.027596	TRIB3; CD28; THEM4; AKT3; MAP3K14; CD3D; HLA-DRB5; AKT1; PAK3; PPP2R1B; PPP2R5B; YES1; PAK2; CD3G; RICTOR; PRR5; HLA-DRA; MAPKAP1; HLA-DPA1; PDPK1; GRB2; HLA-DRB1; PIK3R2; HLA-DPB1; PPP2R5A; PAK1; PPP2R5E; HLA-DRB3; PIK3CA; AKT2; CSK; VAV1; PPP2R5D; SRC; PIK3R1; FYN; RAC1; PPP2R1A; LYN; PTPN11; PPP2CB; PPP2CA; HLA-DQB1; PIK3R3; CDC42; PPP2R5C
425__KEGG__ko00980; 83031__KEGG__hsa00980	Metabolism of xenobiotics by cytochrome P450	0.101	29	0.04107	0.031916	CYP3A4; CYP2B6; AKR7A3; ALDH3B1; SULT2A1; GSTO2; CYP1A2; UGT2B15; ALDH3A1; CYP2E1; ADH4; GSTM3; EPHX1; GSTP1; CYP1B1; CBR3; CYP2S1; GSTA4; DHDH; AKR7A2; GSTM2; GSTM4; ADH5; MGST2; MGST3; ALDH1A3; GSTO1; GSTK1; CBR1
1269416__REACTOME__R-HSA-5654704	SHC-mediated cascade:FGFR3	0.453	14	0.0432	0.033378	FGF17; FGF5; FGF8; FGF23; FGF18; SHC1; GRB2; HRAS; KRAS; NRAS; FGF2; SOS1; FGFR3; FGF9
1268793__REACTOME__R-HSA-629594	Highly calcium permeable postsynaptic nicotinic acetylcholine receptors	0.36	5	0.03262	0.0345906	LOC101929970; CHRNA5; CHRNB4; CHRNA3; CHRNA4
1269201__REACTOME__R-HSA-198933	Immunoregulatory interactions between a Lymphoid and a non-Lymphoid cell	0.344	43	7.7e-05	0.0372834	ICAM1; SLAMF7; CLEC2B; SLAMF6; SIGLEC8; OSCAR; SIGLEC11; CD3D; CD40; RAET1E; ICAM4; CRTAM; KIR3DL1; CDH1; LILRB1; SIGLEC10; ITGB2; LILRB3; LILRA5; LAIR1; ULBP3; CD3G; NCR3LG1; MICB; CXADR; CD81; CLEC2D; PVR; HLA-F; NECTIN2; C3; HLA-A; HLA-B; HLA-C; CD8A; HLA-E; ICAM5; CD1D; MICA; ITGB1; B2M; ICAM3; IFITM1
1269420__REACTOME__R-HSA-190322	FGFR4 ligand binding and activation	0.607	8	0.0469	0.0412311	FGF17; KLB; FGF8; FGF23; FGF18; FGF2; FGFR4; FGF9
459__KEGG__ko04020; 83050__KEGG__hsa04020	Calcium signaling pathway	0.052	102	0.04354	0.0423742	TNNC1; CACNA1B; NOS3; PTGER1; RYR2; PRKCG; ITPR1; GRIN2C; PLCD4; HRH1; PPP3CC; PLCB4; ITPKB; P2RX4; PLCB2; AVPR1A; ERBB3; PRKCA; P2RX7; CAMK4; PHKB; NOS1; TBXA2R; PTAFR; CHRM3; PHKG1; ORAI2; CD38; ADRB1; PLCD1; PDE1B; HTR6; PLCB1; CAMK2B; GNAL; ADCY2; STIM1; SLC25A4; PLCB3; F2R; PTK2B; PLCE1; SPHK2; PPP3R1; ADCY1; ITPR3; NOS2; ADRA1B; PPP3CA; STIM2; PHKA2; ATP2B1; CACNA1A; PHKG2; MCU; ATP2A2; ITP…
436__KEGG__ko02010; 83035__KEGG__hsa02010	ABC transporters	0.052	22	0.04826	0.0444526	ABCC8; ABCA6; ABCB9; ABCC3; LOC105369239; ABCC9; ABCA2; ABCA7; ABCC1; ABCD1; ABCA3; ABCA5; ABCD3; ABCB8; ABCG1; ABCD4; ABCB4; TAP2; ABCB7; ABCC10; TAP1; ABCC5
1270343__REACTOME__R-HSA-1181150	Signaling by NODAL	0.453	13	0.00197	0.0464529	FOXH1; PCSK6; SMAD2; TDGF1; DAND5; GDF1; SMAD4; ACVR2A; SMAD3; FOXO3; ACVR2B; FURIN; DRAP1
1269393__REACTOME__R-HSA-5654693	FRS-mediated FGFR1 signaling	0.34	15	0.114	0.047848	FGF17; FGF5; FGF8; FGF23; GRB2; HRAS; KRAS; FRS3; NRAS; FGFR1; FGF2; SOS1; PTPN11; FGF9; FRS2
920955__WikiPathways__WP1449	Regulation of toll-like receptor signaling pathway	0.13	80	0.01651	0.0506908	SARM1; MAPK10; MAPK11; TICAM2; TLR5; IRAK2; AKT3; IRAK3; CD40; TLR6; MAP2K2; AKT1; CCL5; TRAF6; PIK3CD; MAPK13; TLR7; IFNAR1; TNFAIP3; SYK; PELI3; RNF31; CASP8; IFNAR2; IRAK4; TLR9; RBCK1; RNF41; MAPK1; NFKB1; FBXW5; RNF216; SMAD6; NFKBIA; IRAK1; CTNNAL1; TICAM1; PIK3R2; RELA; CYLD; TOLLIP; IKBKG; USP7; MYD88; IKBKB; CUEDC2; SIGIRR; PIK3CA; JUN; AKT2; SQSTM1; ZMYND11; NFKB2; IKBKE; PIK3R1; MAP2K7…
634527__KEGG__hsa04064; 634652__KEGG__ko04064	NF-kappa B signaling pathway	0.248	55	0.0254	0.0509381	IL1R1; ICAM1; TNFRSF13C; TICAM2; MAP3K14; CD40; TNFSF14; XIAP; TNFRSF11A; BCL2L1; TRAF5; TRAF6; TNFAIP3; ERC1; RELB; SYK; LAT; DDX58; IRAK4; PRKCQ; ATM; CARD10; NFKB1; CSNK2A3; PIDD1; BCL10; BIRC3; CSNK2A2; NFKBIA; IRAK1; TICAM1; RELA; TRIM25; BIRC2; IKBKG; CSNK2A1; MYD88; IKBKB; PIAS4; GADD45B; NFKB2; UBE2I; PARP1; PLCG2; PLCG1; TAB3; MAP3K7; LYN; TRAF2; CSNK2B; MALT1; BCL2; TRADD; TAB1; CHUK
1269905__REACTOME__R-HSA-1369062	ABC transporters in lipid homeostasis	0.203	11	0.04114	0.0515585	ABCA6; ABCA2; ABCA7; ABCD1; ABCA3; APOA1; ABCA5; ABCD3; PEX19; ABCG1; PEX3
413341__KEGG__hsa_M00002; 468195__KEGG__M00002	Glycolysis, core module involving three-carbon compounds	0.622	10	2.24e-06	0.0522056	PGAM2; ENO1; ENO2; ENO3; GAPDH; PKLR; TPI1; PGK1; PKM; PGAM1
1269425__REACTOME__R-HSA-5654719	SHC-mediated cascade:FGFR4	0.433	14	0.0527	0.0522342	FGF17; KLB; FGF8; FGF23; FGF18; SHC1; GRB2; HRAS; KRAS; NRAS; FGF2; SOS1; FGFR4; FGF9
198808__WikiPathways__WP699	Aflatoxin B1 metabolism	0.722	5	1.3e-05	0.0526974	CYP3A4; AKR7A3; CYP1A2; EPHX1; AKR7A2
198810__WikiPathways__WP560	TGF-beta Receptor Signaling	0.237	38	0.0762	0.0529815	FOXH1; TGIF1; CREBBP; THBS1; SMAD9; SERPINE1; SMAD2; NOG; ZEB2; SMAD5; SKIL; FST; SMAD4; ZFYVE9; NFKB1; LTBP1; RUNX3; LEF1; HRAS; SMAD6; JAK1; EP300; STAT3; SMAD3; TFE3; SKI; EGF; TGFBR3; JUN; TGFBR1; SMAD1; FOS; MAPK3; ENG; CTNNB1; BAMBI; FKBP1A; STAT1
1270220__REACTOME__R-HSA-5423646	Aflatoxin activation and detoxification	0.492	11	0.01537	0.0537069	CYP3A4; ACY1; GGT1; AKR7A3; GGT6; CYP1A2; DPEP1; AKR7A2; GGT7; MGST2; MGST3
1270191__REACTOME__R-HSA-211897	Cytochrome P450 - arranged by substrate type	0.303	26	0.0411	0.0545298	CYP3A4; CYP2B6; CYP4F11; CYP46A1; CYP8B1; POMC; AHR; ARNT2; PTGIS; CYP1A2; CYP2E1; CYP4V2; CYP51A1; FDXR; NCOA1; CYP27A1; CYP1B1; RXRA; CYP2S1; FDX1; NCOA2; POR; ARNT; FDX1L; CYP2R1; CYP4F22
1270191__REACTOME__R-HSA-211897	Cytochrome P450 - arranged by substrate type	0.303	26	0.0711	0.0545298	CYP3A4; CYP2B6; CYP4F11; CYP46A1; CYP8B1; POMC; AHR; ARNT2; PTGIS; CYP1A2; CYP2E1; CYP4V2; CYP51A1; FDXR; NCOA1; CYP27A1; CYP1B1; RXRA; CYP2S1; FDX1; NCOA2; POR; ARNT; FDX1L; CYP2R1; CYP4F22
1458243__WikiPathways__WP2943	Hypoxia-mediated EMT and Stemness	0.067	2	0.05971	0.0554182	DICER1; ZEB1
1269390__REACTOME__R-HSA-190373	FGFR1c ligand binding and activation	0.724	7	0.0214	0.0563461	FGF17; FGF5; FGF8; FGF23; FGFR1; FGF2; FGF9
1269406__REACTOME__R-HSA-5654699	SHC-mediated cascade:FGFR2	0.393	14	0.079	0.0566739	FGF17; FGF5; FGF8; FGF23; FGF18; SHC1; GRB2; HRAS; KRAS; NRAS; FGF2; SOS1; FGF9; FGFR2
198897__WikiPathways__WP24	Peptide GPCRs	0.494	14	0.0282	0.0568611	CCR10; MC1R; AVPR2; C5AR1; CXCR2; AVPR1A; GALR3; OPRK1; CCR6; SSTR2; OPRL1; MC2R; ATP8A1; SSTR1
695200__KEGG__hsa04066	HIF-1 signaling pathway	0.194	75	0.021	0.0579174	SLC2A1; NOS3; ALDOA; PRKCG; HMOX1; EGLN1; CYBB; VEGFA; ENO1; AKT3; ENO2; ANGPT4; ENO3; CREBBP; GAPDH; MAP2K2; PRKCA; IGF1; AKT1; ANGPT2; IGF1R; SERPINE1; PIK3CD; PDK1; VHL; CAMK2B; EIF4EBP1; MAPK1; HK2; PFKL; NFKB1; HK1; EP300; PGK1; STAT3; INSR; EGF; NOS2; TIMP1; PIK3R2; RELA; MKNK1; PIK3CA; AKT2; LDHA; CDKN1A; IFNGR1; ELOC; PIK3R1; PFKFB3; PLCG2; ERBB2; RPS6KB2; CDKN1B; PLCG1; MAPK3; PIK3CB; MA…
138045__Pathway Interaction Database__hif1_tfpathway	HIF-1-alpha transcription factor network	0.289	51	0.00841	0.0580441	CA9; SLC2A1; ALDOA; TERT; HMOX1; EGLN1; PLIN2; VEGFA; ENO1; BHLHE41; CREBBP; LEP; AKT1; ITGB2; SERPINE1; NDRG1; BNIP3; FECH; SMAD4; HK2; PFKL; HK1; EP300; PGK1; ETS1; SMAD3; NOS2; NCOA1; PKM; ADM; CITED2; JUN; LDHA; GATA2; PFKFB3; SP1; FURIN; FOS; PGM1; ENG; TFRC; NCOA2; EGLN3; HIF1A; CREB1; ID2; ARNT; MCL1; BHLHE40; COPS5; NPM1
138045__Pathway Interaction Database__hif1_tfpathway	HIF-1-alpha transcription factor network	0.289	51	0.00841	0.0580441	CA9; SLC2A1; ALDOA; TERT; HMOX1; EGLN1; PLIN2; VEGFA; ENO1; BHLHE41; CREBBP; LEP; AKT1; ITGB2; SERPINE1; NDRG1; BNIP3; FECH; SMAD4; HK2; PFKL; HK1; EP300; PGK1; ETS1; SMAD3; NOS2; NCOA1; PKM; ADM; CITED2; JUN; LDHA; GATA2; PFKFB3; SP1; FURIN; FOS; PGM1; ENG; TFRC; NCOA2; EGLN3; HIF1A; CREB1; ID2; ARNT; MCL1; BHLHE40; COPS5; NPM1
ESC_V6.5_UP_EARLY.V1_DN	http://www.broadinstitute.org/gsea/msigdb/cards/ESC_V6.5_UP_EARLY.V1_DN	0.144	112	0.0676	0.0581808	BCAN; FGF17; NUPR1; DEGS2; S100A4; C16orf89; KRT17; KLK10; GPCPD1; TINAGL1; KRT19; TNC; WSB1; KRT8; CDC42EP1; COL1A2; CEACAM21; PARVA; SLC5A5; CAMK4; AXL; SERPINE1; F2RL1; CRY2; MAPK13; LOX; IGFBP3; C3orf70; CSRP1; COL3A1; BAG5; FBXO6; YES1; CMTM7; ABCA2; ABCA7; SLC41A3; TFEB; TSHZ2; SCARA3; DSP; FZD5; PLCL2; LTBP3; ZADH2; BCL3; TAGLN; DDHD1; COL4A2; MRAS; GYS1; CIZ1; B4GALT7; CALD1; AQP3; LOXL1;…
1270419__REACTOME__R-HSA-1234158	Regulation of gene expression by Hypoxia-inducible Factor	0.504	10	0.06	0.0665354	CA9; VEGFA; HIF3A; CREBBP; EP300; CITED2; HIGD1A; HIF1A; ARNT; EPAS1
428__KEGG__ko00983; 83033__KEGG__hsa00983	Drug metabolism - other enzymes	0.099	21	0.04855	0.0667331	CYP3A4; UPP1; DPYS; UGT2B15; XDH; TYMP; UMPS; UPB1; UCKL1; TK2; UCK1; GMPS; CES2; TK1; UCK2; GUSB; IMPDH1; ITPA; CDA; IMPDH2; HPRT1
1270194__REACTOME__R-HSA-211981	Xenobiotics	0.687	8	2.48e-05	0.0692259	CYP3A4; CYP2B6; AHR; ARNT2; CYP1A2; CYP2E1; CYP2S1; ARNT
1269621__REACTOME__R-HSA-1502540	Signaling by Activin	0.548	9	0.00163	0.0692824	FOXH1; FSTL3; SMAD2; FST; SMAD4; ACVR2A; SMAD3; ACVR2B; DRAP1
1269178__REACTOME__R-HSA-389356	CD28 co-stimulation	0.307	26	0.0122	0.0701808	TRIB3; CD28; THEM4; AKT3; MAP3K14; AKT1; PAK3; YES1; PAK2; RICTOR; PRR5; MAPKAP1; PDPK1; GRB2; PIK3R2; PAK1; PIK3CA; AKT2; VAV1; SRC; PIK3R1; FYN; RAC1; LYN; PIK3R3; CDC42
1269543__REACTOME__R-HSA-372790	Signaling by GPCR	0.078	463	0.0376	0.0704573	FGF17; NPB; TAS1R1; KEL; ARHGEF37; NPW; CCR10; GPBAR1; PTGER1; CCL28; BRAF; PTH2; GFRA2; OR51E2; GPR18; PROKR2; WNT3; GABBR2; KNG1; GPR4; PRKCG; MC1R; FGB; ADM2; TAS2R43; ITPR1; AVPR2; DHH; PDE7B; GRIN2C; IL5RA; ARHGEF10L; GPR65; GPR132; CSF2RA; HTR1D; HRH1; PPP3CC; EREG; AKT3; FGD4; ARHGEF16; PLCB4; HRH4; NPFFR2; POMC; FGD2; DLG4; C5AR1; CCL16; FGF5; WNT3A; ARHGEF3; OR1F1; GRM3; RPS6KA2; FFAR2; …
1270347__REACTOME__R-HSA-2892247	POU5F1 (OCT4), SOX2, NANOG activate genes related to proliferation	0.313	9	0.001608	0.0708944	DPPA4; SALL4; TDGF1; POU5F1; NR6A1; STAT3; SALL1; FGF2; SOX2
EMT_epi_Huang_CDD'13	EMT epithelial	0.332	13	0.001529	0.0709505	PRSS8; CDH1; PKP2; SPINT1; LSR; MAP7; EPCAM; DDR1; HOOK1; MYO5B; LLGL2; SLC44A2; JUP
698755__WikiPathways__WP2289	Drug Induction of Bile Acid Pathway	1.028	4	1.83e-06	0.0712005	CYP3A4; SULT2A1; ABCC3; SLC10A1
465__KEGG__ko04115; 83055__KEGG__hsa04115	p53 signaling pathway	0.071	64	0.04868	0.0716964	GORAB; ADGRB1; TP53AIP1; SESN2; THBS1; MDM2; TNFRSF10B; IGF1; SERPINE1; MDM4; PPM1D; DDB2; IGFBP3; RCHY1; CD82; COP1; CASP8; ZMAT3; TP53; CHEK1; ATM; GADD45A; CDK6; TP53I3; PIDD1; BBC3; APAF1; TP73; PTEN; CYCS; BAX; RRM2; SHISA5; SIAH1; CDKN1A; GADD45B; GTSE1; TSC2; CDK4; CASP9; RRM2B; GADD45G; CCNB2; CCND3; PERP; EI24; CCNE2; RPRM; CCNG1; CCND2; ATR; BID; CDK1; CDKN2A; STEAP3; SESN3; CCNG2; CDK2…
198810__WikiPathways__WP560	TGF-beta Receptor Signaling	0.237	38	0.0262	0.0729815	FOXH1; TGIF1; CREBBP; THBS1; SMAD9; SERPINE1; SMAD2; NOG; ZEB2; SMAD5; SKIL; FST; SMAD4; ZFYVE9; NFKB1; LTBP1; RUNX3; LEF1; HRAS; SMAD6; JAK1; EP300; STAT3; SMAD3; TFE3; SKI; EGF; TGFBR3; JUN; TGFBR1; SMAD1; FOS; MAPK3; ENG; CTNNB1; BAMBI; FKBP1A; STAT1
198855__WikiPathways__WP75	Toll-like Receptor Signaling Pathway	0.144	54	2.052e-08	0.0730299	MAPK10; MAPK11; TICAM2; TLR5; AKT3; CD40; TLR6; MAP2K2; AKT1; CCL5; TRAF6; PIK3CD; MAPK13; TLR7; IFNAR1; CASP8; IFNAR2; IRAK4; TLR9; MAPK1; NFKB1; NFKBIA; IRAK1; TICAM1; PIK3R2; RELA; TOLLIP; IKBKG; MYD88; IKBKB; PIK3CA; JUN; AKT2; NFKB2; IKBKE; PIK3R1; MAP2K7; FOS; RAC1; MAPK8; IRF3; MAP2K4; MAP3K7; MAPK3; PIK3CG; PIK3CB; MAP2K1; MAPK14; MAP2K3; TAB1; PIK3R3; CHUK; STAT1; FADD
490__KEGG__ko04650; 83079__KEGG__hsa04650	Natural killer cell mediated cytotoxicity	0.127	66	2.161e-05	0.0731936	BRAF; ICAM1; TNFSF10; PRKCG; PPP3CC; TNFRSF10A; RAET1E; KIR3DL1; MAP2K2; PRKCA; TNFRSF10B; SHC2; ITGB2; PIK3CD; IFNAR1; SH3BP2; SYK; IFNAR2; TNFRSF10D; ULBP3; LAT; MICB; SHC1; GRB2; MAPK1; ARAF; PTK2B; HRAS; KRAS; PPP3R1; VAV2; PIK3R2; NRAS; PPP3CA; NFATC1; PAK1; PIK3CA; VAV1; IFNGR1; PPP3CB; SOS1; PIK3R1; FYN; PRF1; PLCG2; RAC1; PLCG1; HLA-A; MAPK3; PIK3CB; MAP2K1; HLA-B; PTPN11; HLA-C; RAF1; HL…
138368__BIOCYC__META_NADSYN-PWY	NAD biosynthesis II (from tryptophan)	0.711	6	0.0206	0.0749946	KMO; HAAO; NMNAT1; IDO1; NADSYN1; QPRT
413340__KEGG__hsa_M00001; 468194__KEGG__M00001	Glycolysis (Embden-Meyerhof pathway), glucose => pyruvate	0.406	18	0.0207	0.0758077	ALDOA; PGAM2; ENO1; ENO2; ENO3; GAPDH; PKLR; ALDOC; TPI1; HK2; PFKL; HK1; PGK1; PKM; ADPGK; PFKP; PGAM1; PFKM
526__KEGG__ko05218; 83114__KEGG__hsa05218	Melanoma	0.172	51	0.1381	0.0766853	FGF17; BRAF; FGF11; AKT3; FGF5; CDH1; MDM2; MAP2K2; IGF1; AKT1; IGF1R; PIK3CD; MITF; TP53; E2F2; PDGFA; FGF12; FGF8; FGF23; FGF18; MAPK1; CDK6; ARAF; HRAS; KRAS; EGF; PIK3R2; NRAS; PTEN; E2F3; FGFR1; E2F1; BAD; PIK3CA; AKT2; CDKN1A; FGF2; PIK3R1; CDK4; MAPK3; PIK3CB; MAP2K1; FGF9; RAF1; CDKN2A; PIK3R3; CCND1; PDGFC; RB1; FGF13; MET

## Sheet: Suppl Table 6
	Supplementary Table 6: NCBIBioSyst molecular pathways enriched in genes significantly downregulated in BSK8_SORE+ vs BSK8 cells
	NCBIBioSyst ID: identifier of NCBIBioSyst ID molecular pathways
	NCBIBioSyst name: NCBIBioSyst molecular pathway name
	Fold change: Average fold change (lg2) for NCBIBioSyst molecular pathway gene expression in BSK8_SORE+ vs BSK8 cells
	N_pway: number of genes in a pathway
	p-value: p-value for pathway enrichment
	q-value: q-value for pathway enrichment
	Genes: gene list ranked by decreasing fold change
NCBIBioSyst ID	NCBIBioSyst pathway name	Fold change	N_pway	p-value	q-value	Genes
413348__KEGG__hsa_M00011; 468204__KEGG__M00011	Citrate cycle, second carbon oxidation, 2-oxoglutarate => oxaloacetate	-1.06	11	0	0	SUCLG2; MDH1; SDHB; SDHD; DLD; MDH2; SDHC; FH; SUCLG1; OGDH; OGDHL
782397__BIOCYC__HUMAN_PWY66-398; 908028__BIOCYC__META_PWY66-398	TCA cycle; TCA cycle III (animals)	-1.038	13	0	0	SUCLG2; MDH1; SDHB; CS; SDHD; MDH2; ACO2; SDHC; FH; SUCLG1; IDH3G; OGDH; IDH3A
198870__WikiPathways__WP623	Oxidative phosphorylation	-0.763	50	0	0	NDUFB6; ATP5F1A; ATP5F1E; ATP5MG; ATP5MC1; NDUFB1; NDUFB5; ATP5PF; ATP5MC3; NDUFAB1; NDUFB4; NDUFA2; NDUFA5; NDUFS5; ATP5MF; ATP5PO; ATP5F1B; NDUFA3; NDUFA4; NDUFC1; NDUFS6; ATP5MC2; ATP6AP2; NDUFB2; NDUFS1; ATP5ME; NDUFB8; NDUFS3; NDUFS4; NDUFA9; NDUFB9; NDUFA7; NDUFS2; NDUFS8; NDUFB7; ATP5PD; NDUFV2; ATP5F1D; NDUFB10; NDUFA11; ATP5PB; ATP5S; NDUFS7; NDUFV1; NDUFA8; ATP6AP1; NDUFV3; NDUFA10; NDU…
1270128__REACTOME__R-HSA-611105	Respiratory electron transport	-0.702	85	0	0	NDUFB6; COX7B; NDUFB3; COX16; COX7A2L; COX7C; SDHB; NDUFB1; NDUFA1; NDUFB5; COX6C; UQCR10; NDUFAB1; UQCRFS1; NDUFB4; UQCRC2; NDUFA2; SDHD; UQCRH; NDUFA5; NDUFS5; COX6B1; COX5A; ETFA; NDUFA3; NDUFA4; COX6A1; COX14; NDUFAF5; NDUFC1; UQCR11; NDUFS6; TRAP1; SDHC; NDUFB2; COX5B; NDUFS1; UQCRQ; NDUFB8; COQ10A; NDUFS3; TMEM126B; NDUFS4; NDUFA9; NDUFB9; NDUFA7; ETFB; NDUFS2; NDUFAF3; NDUFAF4; NDUFS8; NDU…
1270122__REACTOME__R-HSA-71406	Pyruvate metabolism and Citric Acid (TCA) cycle	-0.552	36	0	0	SUCLG2; SDHB; GLO1; MPC2; CS; LDHB; SDHD; DLD; PDHB; MDH2; PDP1; PDHA1; MPC1; ACO2; SDHC; FH; LDHC; DLAT; SUCLG1; PDHX; IDH3G; OGDH; IDH3A; IDH2; HAGH; SLC16A1; RXRA; LDHA; PDK2; BSG; D2HGDH; PPARD; PDK3; PDK4; PDK1; LDHAL6A
1268677__REACTOME__R-HSA-392499	Metabolism of proteins	-0.242	1159	0	0	KDELR3; DPP4; HIST1H2AH; YOD1; USP30; B3GNT5; TMED7; HSPA8; ST8SIA2; MANEA; MYC; NUPL2; COG6; TOMM5; ATP5F1A; ZDHHC2; ADRB2; H2AFZ; GNG5; POFUT2; TIMM17A; SEC61B; CDC73; PSMA2; TOMM6; COPB1; RPL26L1; ADAMTS1; WDR61; PSMC6; GNG11; EIF3M; TUBA1C; UBE2E3; PCNA; RPL10L; SLC35A1; PSMA5; SUMO2; PIGK; SUMO3; TCP1; UBE2D1; RPL36AL; GNAI1; RPL24; DYNLL1; ATP5MC1; PSMA3; C1GALT1C1; EIF4A2; COX17; RPA1; RAN…
1269649__REACTOME__R-HSA-74160	Gene Expression	-0.217	1407	0	0	NR4A3; GTF2B; CCNH; HSPA8; NLRC4; SRSF2; SRSF7; SF3B6; WARS2; MYC; NUPL2; ZFP69; MED17; HNRNPA1; HNRNPF; PPA1; PITX2; SRSF3; H2AFZ; PPARG; TP53BP2; KIT; TRMT11; FAM98B; GEMIN6; SEC61B; COX7B; CDC73; PSMA2; CTGF; HNRNPA2B1; NPM1; AQR; RPL26L1; WDR61; PSMC6; THOC1; EIF3M; PCNA; RPL10L; PSMA5; COX16; SESN1; UBE2D1; LAMTOR5; MED7; RPL36AL; RPL24; RHEB; POLR2B; PLK2; COX7A2L; PAIP1; PSMA3; EIF4A2; COX…
1269956__REACTOME__R-HSA-1430728	Metabolism	-0.156	1495	0	0	NCEH1; MINPP1; ABCC5; BPGM; NUDT12; IDI1; UGT3A2; ACAD8; LRP12; NDUFB6; NUPL2; BCO2; SRD5A1; NUDT11; MED17; PPA1; PIK3R4; GPAT3; PI4K2B; ATP5F1A; HMGCR; LYPLA1; PPARG; STARD3NL; GNG5; BDH2; COX7B; ALDH1A1; CHST2; PSMA2; SLC25A5; SUCLG2; CTGF; PRPS2; PFAS; NDUFB3; CYB5R4; RPL26L1; PSMC6; GNG11; MED28; PTGES3; PRKD1; RPL10L; AK6; CRYM; PSMA5; ATP5F1E; SLC25A17; COX16; GLRX; GLCE; ATP5MG; ACSL4; MED…
HKgenes_TIG'13	Housekeeping genes (Eisenberg, Levanon 2013)	-0.276	3292	0	0	TANK; ZNF277; HIVEP1; GTF2B; BPGM; DNAAF2; ZBTB6; LYSMD3; KBTBD4; IDI1; CCNH; TMEM251; FASTKD5; JKAMP; TMED7; HSPA8; EIF1B; TMEM30A; SRSF2; CXorf40B; EMC6; SRSF7; NDUFB6; WARS2; ZBTB5; NUPL2; TDP2; RBM12; MRPL35; MRPL16; OPA3; FAM98A; HNRNPF; TOMM5; AP5M1; MRPL32; PPA1; PIK3R4; FAM174A; ATP5F1A; HMGN3; ZDHHC2; SRSF3; PRDX3; H2AFZ; ANKRD46; ZBTB18; MPLKIP; UBE3B; CCNDBP1; PLGRKT; UBE2V2; AP3S1; TV…
1269655__REACTOME__R-HSA-5628897	TP53 Regulates Metabolic Genes	-0.414	72	0	0	COX7B; COX16; SESN1; LAMTOR5; RHEB; COX7A2L; COX7C; COX6C; PRDX1; TXN; COX6B1; YWHAZ; YWHAH; COX5A; PRKAG1; YWHAQ; YWHAG; YWHAE; NDUFA4; COX6A1; LAMTOR2; COX14; TXNRD1; GLS; COX5B; LAMTOR4; PRKAG2; SESN3; TNRC6A; RRAGB; RRAGD; TACO1; COX8A; PRDX5; COX4I1; G6PD; RPTOR; COX11; RRM2B; YWHAB; PRKAB2; AGO1; LRPPRC; AGO4; TSC2; MOV10; SCO1; AKT2; LAMTOR1; PRDX2; RRAGA; TNRC6B; TNRC6C; CYCS; PTEN; GSR; …
198805__WikiPathways__WP45	G1 to S cell cycle control	-0.363	63	0	0	CCNH; MYC; WEE1; PCNA; RPA1; RPA3; RB1; CDKN2D; TFDP1; CCNE1; CDKN1C; RPA2; CCND1; MCM3; ORC2; CDKN2C; ORC3; CCNB1; MCM7; CDK2; CCNG2; CDKN2A; CDK1; CDC45; CDC25A; MCM6; CDKN2B; CCND2; CREB1; CCNE2; E2F4; CCND3; CDKN1B; CDK4; CDK7; POLE; CDKN1A; MCM5; ATF6B; MCM2; MCM4; ORC5; E2F1; E2F3; ORC1; PRIM2; CDK6; CREB3L1; POLA2; GADD45A; ATM; E2F2; TP53; E2F6; MNAT1; CREB3; CREB3L4; MYT1; RBL1; TFDP2; O…
1269750__REACTOME__R-HSA-69613; 1269751__REACTOME__R-HSA-69610; 1269752__REACTOME__R-HSA-69601	p53-Independent G1/S DNA damage checkpoint; p53-Independent DNA Damage Response; Ubiquitin Mediated Degradation of Phosphorylated Cdc25A	-0.542	45	0	0	PSMA2; PSMC6; PSMA5; PSMA3; PSMA1; PSMD6; RPS27A; UBB; PSMB3; PSMB4; PSMB6; PSMB5; PSMD10; PSMA7; PSME4; PSMF1; PSMD13; CDC25A; PSMB1; PSMB7; PSMD3; PSMC2; PSMB9; PSME2; UBC; PSMD8; PSME1; PSMD2; PSMD9; PSMC5; PSMD7; PSMA6; UBA52; PSMD11; PSMB10; PSMB2; PSMD14; PSMC3; PSMC4; PSMC1; PSMD1; ATM; PSMD12; CHEK1; PSMD5
1269831__REACTOME__R-HSA-68874; 1269832__REACTOME__R-HSA-69002	M/G1 Transition; DNA Replication Pre-Initiation	-0.438	74	0	0	PSMA2; PSMC6; PSMA5; PSMA3; RPA1; RPA3; PSMA1; PSMD6; RPS27A; UBB; PSMB3; RPA2; PSMB4; PSMB6; MCM3; PSMB5; ORC2; PSMD10; PSMA7; PSME4; ORC3; MCM7; CDK2; PSMF1; PSMD13; CDC45; MCM6; PSMB1; PSMB7; PSMD3; PSMC2; PSMB9; PSME2; UBC; PSMD8; GMNN; PSME1; PSMD2; PSMD9; PSMC5; PSMD7; CDT1; POLE; MCM8; POLE3; PSMA6; UBA52; CDC7; PSMD11; PSMB10; MCM5; PSMB2; POLA1; MCM2; PSMD14; MCM4; ORC5; DBF4; MCM10; PSM…
1269764__REACTOME__R-HSA-453279	Mitotic G1-G1/S phases	-0.402	126	0	0	CCNH; MYC; WEE1; PSMA2; PSMC6; PCNA; PSMA5; PSMA3; RPA1; RPA3; RB1; CDKN2D; PSMA1; TFDP1; PSMD6; CCNE1; RPS27A; CKS1B; UBB; PSMB3; CDKN1C; RPA2; CCND1; PSMB4; PSMB6; MCM3; PSMB5; ORC2; PSMD10; PSMA7; CDKN2C; ORC3; CCNB1; MCM7; TYMS; SKP1; CDK2; PSMF1; PSMD13; CDKN2A; CDK1; CDC45; CDC25A; MCM6; PSMB1; PSMB7; CDKN2B; PSMD3; CCND2; PSMC2; PSMB9; PSME2; UBC; CCNE2; E2F4; PSMD8; PPP2CA; PPP2CB; HDAC1;…
1269743__REACTOME__R-HSA-69615	G1/S DNA Damage Checkpoints	-0.428	56	0	0	PSMA2; PSMC6; PSMA5; PSMA3; PSMA1; PSMD6; CCNE1; RPS27A; UBB; PSMB3; PSMB4; PSMB6; PSMB5; PSMD10; PSMA7; PSME4; CDK2; PSMF1; PSMD13; CDC25A; PSMB1; PSMB7; PSMD3; PSMC2; PSMB9; PSME2; UBC; CCNE2; PSMD8; PSME1; PSMD2; PSMD9; PSMC5; CDKN1B; PSMD7; PSMA6; UBA52; PSMD11; ZNF385A; PSMB10; CDKN1A; PSMB2; PSMD14; PSMC3; PSMC4; PSMC1; PSMD1; ATM; PSMD12; CHEK1; TP53; PCBP4; COP1; MDM4; PSMD5; MDM2
1269769__REACTOME__R-HSA-69202	Cyclin E associated events during G1/S transition	-0.549	64	0	0	CCNH; MYC; WEE1; PSMA2; PSMC6; PSMA5; PSMA3; RB1; PSMA1; PSMD6; CCNE1; RPS27A; CKS1B; UBB; PSMB3; CCND1; PSMB4; PSMB6; PSMB5; PSMD10; PSMA7; SKP1; CDK2; PSMF1; PSMD13; CDC25A; PSMB1; PSMB7; PSMD3; PSMC2; PSMB9; PSME2; UBC; CCNE2; PSMD8; PSME1; PSMD2; PSMD9; PSMC5; CDKN1B; PSMD7; CDK4; CDK7; SKP2; PSMA6; UBA52; PSMD11; PSMB10; CDKN1A; AKT2; PSMB2; MAX; PSMD14; PSMC3; PSMC4; PSMC1; PSMD1; CUL1; PSM…
1269778__REACTOME__R-HSA-69656	Cyclin A:Cdk2-associated events at S phase entry	-0.6	63	0	0	CCNH; MYC; WEE1; PSMA2; PSMC6; PSMA5; PSMA3; RB1; PSMA1; PSMD6; CCNE1; RPS27A; CKS1B; UBB; PSMB3; CCND1; PSMB4; PSMB6; PSMB5; PSMD10; PSMA7; SKP1; CDK2; PSMF1; PSMD13; CDC25A; PSMB1; PSMB7; PSMD3; PSMC2; PSMB9; PSME2; CDC25B; UBC; CCNE2; PSMD8; PSME1; PSMD2; PSMD9; PSMC5; CDKN1B; PSMD7; CDK4; CDK7; SKP2; FZR1; PSMA6; UBA52; PSMD11; PSMB10; CDKN1A; PSMB2; MAX; PSMD14; PSMC3; PSMC4; PSMC1; PSMD1; C…
1269777__REACTOME__R-HSA-69242	S Phase	-0.404	116	0	0	CCNH; MYC; WEE1; PSMA2; PSMC6; PCNA; PSMA5; PSMA3; RPA1; RPA3; RB1; PSMA1; PSMD6; CCNE1; RPS27A; CKS1B; UBB; PSMB3; FEN1; RPA2; CCND1; PSMB4; PSMB6; MCM3; PSMB5; ORC2; DNA2; PSMD10; PSMA7; PSME4; ORC3; MCM7; CDCA5; SKP1; CDK2; PSMF1; PSMD13; CDC45; CDC25A; MCM6; PSMB1; PSMB7; PSMD3; PSMC2; PSMB9; PSME2; CDC25B; UBC; CCNE2; PSMD8; PDS5A; GINS3; RFC4; PSME1; PSMD2; GINS2; ESCO1; PSMD9; POLD2; PSMC5…
1269794__REACTOME__R-HSA-69304	Regulation of DNA replication	-0.466	66	0	0	PSMA2; PSMC6; PSMA5; PSMA3; RB1; PSMA1; PSMD6; RPS27A; UBB; PSMB3; PSMB4; PSMB6; MCM3; PSMB5; ORC2; PSMD10; PSMA7; PSME4; ORC3; MCM7; CDK2; PSMF1; PSMD13; MCM6; PSMB1; PSMB7; PSMD3; PSMC2; PSMB9; PSME2; UBC; PSMD8; GMNN; PSME1; PSMD2; PSMD9; PSMC5; CDKN1B; PSMD7; CDT1; MCM8; FZR1; PSMA6; UBA52; PSMD11; PSMB10; CDKN1A; MCM5; PSMB2; MCM2; PSMD14; MCM4; ORC5; MCM10; PSMC3; E2F1; E2F3; ORC1; PSMC4; P…
1269875__REACTOME__R-HSA-69306	DNA Replication	-0.39	95	0	0	PSMA2; PSMC6; PCNA; PSMA5; PSMA3; RPA1; RPA3; RB1; PSMA1; PSMD6; RPS27A; UBB; PSMB3; FEN1; RPA2; PSMB4; PSMB6; MCM3; PSMB5; ORC2; DNA2; PSMD10; PSMA7; PSME4; ORC3; MCM7; CDK2; PSMF1; PSMD13; CDC45; MCM6; PSMB1; PSMB7; PSMD3; PSMC2; PSMB9; PSME2; UBC; PSMD8; GINS3; RFC4; GMNN; PSME1; PSMD2; GINS2; PSMD9; POLD2; PSMC5; CDKN1B; PSMD7; POLD1; CDT1; POLE; MCM8; FZR1; POLE3; PSMA6; UBA52; CDC7; PSMD11;…
1269823__REACTOME__R-HSA-2555396	Mitotic Metaphase and Anaphase	-0.356	152	0	0	PSMA2; PSMC6; PSMA5; UBE2D1; PSMA3; RANBP2; CDC23; NUP107; ZWINT; CENPI; ESPL1; PTTG1; PPP2R5C; BUB1B; PSMA1; SEC13; PSMD6; RPS27A; KIF18A; UBB; MAD2L1; PSMB3; PSMB4; PSMB6; NUP37; PSMB5; ANAPC11; PSMD10; NUDC; PSMA7; PSME4; MAPRE1; UBE2C; BUB1; BIRC5; AURKB; BANF1; CDCA5; NUP98; ITGB3BP; PSMF1; CDCA8; BUB3; PSMD13; SGO2; CDC20; PSMB1; PSMB7; PSMD3; CENPA; CENPU; UBE2E1; PSMC2; KIF2C; CLASP2; PSM…
1269742__REACTOME__R-HSA-69620	Cell Cycle Checkpoints	-0.342	152	0	0	UBE2V2; WEE1; PSMA2; PSMC6; PSMA5; UBE2D1; PSMA3; RPA1; EXO1; RPA3; CDC23; HIST1H2BK; BUB1B; PSMA1; PSMD6; CCNE1; RPS27A; UBB; YWHAZ; MAD2L1; YWHAH; PSMB3; RPA2; YWHAQ; YWHAG; YWHAE; PSMB4; PSMB6; MCM3; PSMB5; ORC2; SUMO1; ANAPC11; DNA2; PSMD10; PSMA7; PSME4; ORC3; UBE2C; CCNB1; MCM7; CDK2; PSMF1; NBN; BUB3; PSMD13; MRE11; CDK1; CDC45; CDC25A; MCM6; HIST2H2BE; CDC20; PSMB1; PSMB7; PSMD3; TOPBP1; …
1269799__REACTOME__R-HSA-69275	G2/M Transition	-0.331	158	0	0	CCNH; NEK2; CEP72; WEE1; PSMA2; RBX1; PSMC6; PSMA5; DYNLL1; PSMA3; CEP192; HAUS1; PLK4; HAUS8; TUBGCP3; PRKAR2B; TUBB; PSMA1; PSMD6; RPS27A; UBB; PSMB3; YWHAG; YWHAE; PSMB4; PSMB6; PSMB5; PSMD10; PSMA7; PSME4; TUBB4B; MAPRE1; CCNB1; ACTR1A; SKP1; CDK2; PSMF1; DCTN2; PSMD13; TUBG1; CDK1; CDC25A; PSMB1; PSMB7; PSMD3; CDC25C; FBXW11; PSMC2; PSMB9; DYNC1I2; RAB8A; HSP90AB1; PSME2; CDC25B; UBC; TPX2; …
1269810__REACTOME__R-HSA-68886	M Phase	-0.322	223	0	0	NUPL2; H2AFZ; PSMA2; PSMC6; PSMA5; UBE2D1; PSMA3; RANBP2; CDC23; RB1; NUP107; ZWINT; KIF20A; CENPI; ESPL1; PTTG1; PPP2R5C; HIST1H2BK; BUB1B; PSMA1; SEC13; PSMD6; RPS27A; KIF18A; UBB; MAD2L1; PSMB3; SMC4; RAB1A; PSMB4; PSMB6; NUP37; PSMB5; ANAPC11; NCAPD3; PSMD10; NUDC; PSMA7; PSME4; MAPRE1; UBE2C; NUP35; BUB1; BIRC5; CCNB1; AURKB; BANF1; CDCA5; NUP98; ITGB3BP; PSMF1; NUP205; CDCA8; BUB3; PSMD13; …
1269753__REACTOME__R-HSA-69481	G2/M Checkpoints	-0.358	124	0	0	UBE2V2; WEE1; PSMA2; PSMC6; PSMA5; PSMA3; RPA1; EXO1; RPA3; HIST1H2BK; PSMA1; PSMD6; RPS27A; UBB; YWHAZ; YWHAH; PSMB3; RPA2; YWHAQ; YWHAG; YWHAE; PSMB4; PSMB6; MCM3; PSMB5; ORC2; SUMO1; DNA2; PSMD10; PSMA7; PSME4; ORC3; CCNB1; MCM7; CDK2; PSMF1; NBN; PSMD13; MRE11; CDK1; CDC45; CDC25A; MCM6; HIST2H2BE; PSMB1; PSMB7; PSMD3; TOPBP1; CDC25C; ATR; PSMC2; PSMB9; PSME2; RAD17; UBC; RMI2; BARD1; PSMD8; …
1269763__REACTOME__R-HSA-69278	Cell Cycle, Mitotic	-0.285	407	0	0	CCNH; NEK2; MYC; NUPL2; H2AFZ; CEP72; WEE1; PSMA2; RBX1; PSMC6; PCNA; PSMA5; UBE2D1; DYNLL1; PSMA3; RPA1; RANBP2; CEP192; HAUS1; PLK4; RPA3; CDC23; RB1; NUP107; ZWINT; HAUS8; KIF20A; TUBGCP3; PRKAR2B; CENPI; ESPL1; PTTG1; PPP2R5C; CDKN2D; HIST1H2BK; BUB1B; TUBB; PSMA1; TFDP1; SEC13; PSMD6; CCNE1; RPS27A; CKS1B; KIF18A; UBB; MAD2L1; PSMB3; FEN1; SMC4; CDKN1C; RAB1A; RPA2; YWHAG; CCND1; YWHAE; PSMB…
198811__WikiPathways__WP179	Cell Cycle	-0.362	90	0	0	CCNH; WEE1; PCNA; MCM9; RB1; ESPL1; PTTG1; BUB1B; TFDP1; CCNE1; YWHAZ; MAD2L1; YWHAH; ARF1; YWHAQ; YWHAG; YWHAE; MCM3; ORC2; HDAC4; ORC3; BUB1; CCNB1; MCM7; CDK2; BUB3; CDKN2A; CDK1; CDC45; CDC25A; MCM6; CDC20; PRKDC; CDC25C; ATR; CCND2; CDC25B; KITLG; CCNE2; MEN1; E2F4; HDAC1; MAD2L2; CCND3; CCNB2; UBE2F; CDKN1B; YWHAB; PLK1; CDK4; MCM8; SKP2; PKMYT1; CDC7; CDKN1A; HDAC6; MCM5; HDAC3; HDAC2; MCM…
1269766__REACTOME__R-HSA-69236; 1269767__REACTOME__R-HSA-69231	G1 Phase; Cyclin D associated events in G1	-0.382	38	0	0	CCNH; RB1; CDKN2D; TFDP1; RPS27A; CKS1B; UBB; CDKN1C; CCND1; CDKN2C; SKP1; CDKN2A; CDKN2B; CCND2; UBC; E2F4; PPP2CA; PPP2CB; CCND3; PPP2R1A; CDKN1B; CDK4; CDK7; SKP2; UBA52; CDKN1A; PPP2R3B; E2F1; E2F3; PPP2R2A; CDK6; CUL1; E2F2; MNAT1; RBL2; PPP2R1B; RBL1; TFDP2
1269820__REACTOME__R-HSA-68877	Mitotic Prometaphase	-0.262	96	0	0	RANBP2; NUP107; ZWINT; CENPI; PPP2R5C; BUB1B; SEC13; KIF18A; MAD2L1; SMC4; NUP37; NUDC; MAPRE1; BUB1; BIRC5; CCNB1; AURKB; CDCA5; NUP98; ITGB3BP; CDCA8; BUB3; CDK1; SGO2; CDC20; CENPA; CENPU; KIF2C; CLASP2; RCC2; SMC2; KNTC1; CENPQ; B9D2; PDS5A; CENPN; PPP2CA; PPP2CB; CSNK2B; NUP43; CKAP5; NUP133; RANGAP1; CLASP1; CCNB2; CENPE; PPP2R1A; INCENP; CENPF; PLK1; ZW10; XPO1; TAOK1; NCAPG; DSN1; WAPL; P…
1269755__REACTOME__R-HSA-75035	Chk1/Chk2(Cds1) mediated inactivation of Cyclin B:Cdk1 complex	-0.796	11	0	0	WEE1; YWHAZ; YWHAH; YWHAQ; YWHAG; YWHAE; CCNB1; CDK1; CDC25C; YWHAB; CHEK1
1269821__REACTOME__R-HSA-2500257	Resolution of Sister Chromatid Cohesion	-0.261	88	0	0	RANBP2; NUP107; ZWINT; CENPI; PPP2R5C; BUB1B; SEC13; KIF18A; MAD2L1; NUP37; NUDC; MAPRE1; BUB1; BIRC5; CCNB1; AURKB; CDCA5; NUP98; ITGB3BP; CDCA8; BUB3; CDK1; SGO2; CDC20; CENPA; CENPU; KIF2C; CLASP2; RCC2; KNTC1; CENPQ; B9D2; PDS5A; CENPN; PPP2CA; PPP2CB; NUP43; CKAP5; NUP133; RANGAP1; CLASP1; CCNB2; CENPE; PPP2R1A; INCENP; CENPF; PLK1; ZW10; XPO1; TAOK1; DSN1; WAPL; PPP2R5D; CENPO; NDC80; CENPT…
1457808__REACTOME__R-HSA-8852135	Protein ubiquitination	-0.523	42	0	0	CDC73; WDR61; UBE2E3; UBE2D1; HIST1H2BK; RPS27A; LEO1; UBB; UBE2T; UBE2D3; UBE2K; UBE2A; UBE2C; PRKDC; UBA1; UBE2Z; UBE2L3; UBE2E1; UBE2D2; UBE2S; UBC; PAF1; UCHL3; RTF1; RNF181; CDC34; UBE2H; UBA52; UBE2G2; UBE2R2; RNF40; UBE2Q2; RRAGA; USP7; UBE2B; UBA6; BCL10; USP9X; WAC; UBE2G1; UBE2W; RNF20
413404__KEGG__hsa_M00177; 890453__KEGG__M00177	Ribosome, eukaryotes	-0.66	83	0	0	RPL26L1; RPL10L; RPL36AL; RPL24; RPL22; RPS7; RPL9; RPL23A; RPL31; RPL4; RPS25; RPL35A; RPL34; RPS20; RPS3A; RPS15A; RPS23; RPL30; RPL23; RPS13; RPL13A; RPS27A; RPL10A; RPL37; RPL7; RPS24; RPL36A-HNRNPH2; RPS6; RPS21; RPL26; RPL7A; RPL38; RPL6; RPL39; RPS29; RPL21; RPL17; RPS12; RPL41; RPS26; RSL24D1; RPS16; RPS9; RPSA; RPL14; RPS17; RPLP0; RPL3; RPL22L1; RPS10; FAU; RPL12; RPS4X; RPS14; RPL27A; …
1268678__REACTOME__R-HSA-72766	Translation	-0.595	146	0	0	SEC61B; RPL26L1; EIF3M; RPL10L; RPL36AL; RPL24; EIF4A2; RPL22; RPS7; RPL9; TRMT112; RPL23A; SRP54; EIF3L; EIF3F; EEF1A1; EIF3H; RPL31; RPL4; RPS25; RPL35A; RPL34; RPS20; EIF3E; RPS3A; RPS15A; RPS23; RPL30; RPL23; RPS13; RPL13A; RPS27A; SRP9; SSR2; RPL10A; RPL37; RPL7; SEC11A; RPS24; RPS6; EIF4H; ETF1; RPS21; SRP14; SPCS1; RPL26; EIF3K; RPL7A; EEF1B2; RPL38; RPL6; RPL39; RPS29; RPL21; SPCS2; RPN1;…
1268684__REACTOME__R-HSA-72649	Translation initiation complex formation	-0.658	55	0	0	EIF3M; EIF4A2; RPS7; EIF3L; EIF3F; EIF3H; RPS25; RPS20; EIF3E; RPS3A; RPS15A; RPS23; RPS13; RPS27A; RPS24; RPS6; EIF4H; RPS21; EIF3K; RPS29; RPS12; EIF3J; RPS26; RPS16; RPS9; RPSA; EIF3D; EIF4G1; EIF1AX; RPS17; RPS10; EIF3A; FAU; RPS4X; RPS14; EIF4A1; RPS11; RPS18; RPS28; RPS15; RPS8; RPS5; EIF3B; EIF3CL; RPS3; EIF3I; PABPC1; RPS27L; EIF2S1; RPS2; LOC107984923; EIF2S2; EIF2S3; RPS19; EIF3C
198803__WikiPathways__WP107	Translation Factors	-0.417	44	0	0	PAIP1; EIF4A2; EIF3F; EEF1A1; EIF3H; EIF3E; EIF4H; ETF1; EEF1B2; CLUH; EIF3J; EEF2; EIF1; EIF5B; EIF3D; EIF4G1; EIF2B5; EIF1AX; EIF5A; EIF3A; EIF4A1; EIF2AK1; EIF2B1; EIF6; EIF3B; EIF2B2; EIF3CL; EEF1A2; EIF3I; PABPC1; EEF1G; EIF2B4; EIF4G3; EIF2S1; EIF2B3; EIF2S2; EIF5; EIF4EBP2; EIF2S3; EIF4EBP1; GSPT2; EIF3C; EIF2AK3; EIF2AK2
1383087__REACTOME__R-HSA-6790901	rRNA modification in the nucleus and cytosol	-0.355	57	0	0	RPS7; HEATR1; TRMT112; LOC102724159; GAR1; DDX47; NOP10; SNU13; IMP3; RCL1; UTP3; RPS6; NOP58; DCAF13; UTP6; FBL; NHP2; PWP2; NOP2; RPS9; BUD23; NOL6; WDR46; UTP18; RPS14; TSR3; IMP4; UTP14A; NAT10; THUMPD1; BMS1; NOL11; WDR75; TBL3; KRR1; NOP14; UTP4; RRP7A; RPS2; NOC4L; DKC1; DIEXF; DDX52; RRP9; MPHOSPH10; DHX37; WDR43; UTP20; UTP15; FCF1; UTP11; PDCD11; WDR3; WDR36; DDX49; EMG1; UTP14C
445__KEGG__ko03050; 83040__KEGG__hsa03050	Proteasome	-0.608	36	0	0	PSMA2; PSMC6; PSMA5; PSMA3; PSMA1; PSMD6; PSMB3; PSMB4; PSMB6; PSMB5; PSMA7; PSME4; PSMF1; PSMD13; PSMB1; PSMB7; PSMD3; PSMC2; PSMB9; PSME2; POMP; PSMD8; PSME1; PSMD2; PSMC5; PSMD7; PSMA6; PSMD11; PSMB10; PSMB2; PSMD14; PSMC3; PSMC4; PSMC1; PSMD1; PSMD12
1470927__REACTOME__R-HSA-8866654	E3 ubiquitin ligases ubiquitinate target proteins	-0.627	24	0	0	CDC73; WDR61; UBE2D1; HIST1H2BK; RPS27A; LEO1; UBB; UBE2D3; UBE2A; PRKDC; UBE2L3; UBE2E1; UBE2D2; UBC; PAF1; RTF1; RNF181; UBA52; RNF40; RRAGA; UBE2B; BCL10; WAC; RNF20
1309111__REACTOME__R-HSA-5696398	Nucleotide Excision Repair	-0.382	97	0	0	CCNH; UBE2V2; RBX1; AQR; PCNA; SUMO2; SUMO3; POLR2B; CUL4A; RPA1; COPS2; RPA3; POLR2F; PARP2; COPS8; POLR2L; POLR2K; RPS27A; COPS5; UBB; ACTB; HMGN1; RPA2; SUMO1; POLR2G; RUVBL1; GTF2H1; ACTL6A; ERCC3; DDB1; ACTR8; INO80C; UBC; POLR2C; XRCC1; COPS6; ACTR5; RFC4; MCRS1; PIAS3; POLR2E; POLR2D; CETN2; COPS7A; GPS1; TCEA1; POLD2; YY1; POLR2I; INO80E; COPS7B; CDK7; POLD1; POLE; PARP1; POLR2J; POLE3; U…
1270350__REACTOME__R-HSA-73894	DNA Repair	-0.168	250	0	0	CCNH; TDP2; UBE2V2; RBX1; AQR; KPNA2; PCNA; SUMO2; SUMO3; POLR2B; CUL4A; RPA1; COPS2; EXO1; RPA3; POLR2F; MSH2; PARP2; PARG; PALB2; COPS8; HIST1H2BK; POLR2L; POLR2K; FANCB; FANCL; RPS27A; COPS5; UBB; VCP; ACTB; CENPX; FEN1; HMGN1; RPA2; UBE2T; XRCC5; SUMO1; RAD51D; POLR2G; DNA2; RUVBL1; EME1; APEX1; GTF2H1; ACTL6A; ERCC3; UNG; MSH6; CDK2; XRCC6; PPP4C; DDB1; NBN; MRE11; TDG; HIST2H2BE; XRCC4; MPG…
1309117__REACTOME__R-HSA-6781827	Transcription-Coupled Nucleotide Excision Repair (TC-NER)	-0.391	68	0	0	CCNH; RBX1; AQR; PCNA; POLR2B; CUL4A; RPA1; COPS2; RPA3; POLR2F; COPS8; POLR2L; POLR2K; RPS27A; COPS5; UBB; HMGN1; RPA2; POLR2G; GTF2H1; ERCC3; DDB1; UBC; POLR2C; XRCC1; COPS6; RFC4; POLR2E; POLR2D; COPS7A; GPS1; TCEA1; POLD2; POLR2I; COPS7B; CDK7; POLD1; POLE; POLR2J; POLE3; UBA52; GTF2H4; PRPF19; USP7; POLR2A; PPIE; RFC1; ELL; COPS3; ISY1; GTF2H5; EP300; XAB2; ERCC4; POLD3; XPA; ZNF830; ERCC1; …
1309113__REACTOME__R-HSA-5696394	DNA Damage Recognition in GG-NER	-0.462	36	0	0	RBX1; CUL4A; COPS2; PARP2; COPS8; RPS27A; COPS5; UBB; ACTB; RUVBL1; ACTL6A; DDB1; ACTR8; INO80C; UBC; COPS6; ACTR5; MCRS1; CETN2; COPS7A; GPS1; YY1; INO80E; COPS7B; PARP1; UBA52; NFRKB; INO80B; INO80D; TFPT; COPS3; RAD23A; RAD23B; DDB2; XPC; INO80
1309120__REACTOME__R-HSA-6782210	Gap-filling DNA repair synthesis and ligation in TC-NER	-0.396	56	0	0	CCNH; RBX1; AQR; PCNA; POLR2B; CUL4A; RPA1; RPA3; POLR2F; POLR2L; POLR2K; RPS27A; UBB; HMGN1; RPA2; POLR2G; GTF2H1; ERCC3; DDB1; UBC; POLR2C; XRCC1; RFC4; POLR2E; POLR2D; TCEA1; POLD2; POLR2I; CDK7; POLD1; POLE; POLR2J; POLE3; UBA52; GTF2H4; PRPF19; USP7; POLR2A; PPIE; RFC1; ISY1; GTF2H5; EP300; XAB2; POLD3; ZNF830; POLD4; LIG1; RFC5; RFC2; GTF2H3; MNAT1; RFC3; LIG3; UVSSA; GTF2H2
1309117__REACTOME__R-HSA-6781827	Transcription-Coupled Nucleotide Excision Repair (TC-NER)	-0.391	68	0	0	CCNH; RBX1; AQR; PCNA; POLR2B; CUL4A; RPA1; COPS2; RPA3; POLR2F; COPS8; POLR2L; POLR2K; RPS27A; COPS5; UBB; HMGN1; RPA2; POLR2G; GTF2H1; ERCC3; DDB1; UBC; POLR2C; XRCC1; COPS6; RFC4; POLR2E; POLR2D; COPS7A; GPS1; TCEA1; POLD2; POLR2I; COPS7B; CDK7; POLD1; POLE; POLR2J; POLE3; UBA52; GTF2H4; PRPF19; USP7; POLR2A; PPIE; RFC1; ELL; COPS3; ISY1; GTF2H5; EP300; XAB2; ERCC4; POLD3; XPA; ZNF830; ERCC1; …
1270426__REACTOME__R-HSA-2559583	Cellular Senescence	-0.228	124	0	0	H2AFZ; UBE2D1; MAP3K5; MAPKAPK5; CDC23; RB1; CBX8; ASF1A; RBBP7; CDKN2D; HIST1H2BK; TFDP1; TXN; CCNE1; RPS27A; HIRA; UBB; ANAPC11; CDKN2C; UBE2C; CDK2; NBN; IGFBP7; MRE11; TNRC6A; PHC1; MAP2K3; CDKN2A; HIST2H2BE; H3F3B; CDKN2B; HMGA1; CBX6; SUZ12; UBE2E1; HMGA2; EHMT1; ID1; UBC; HIST1H1C; ANAPC1; CBX2; CCNE2; RNF2; MAPK14; LMNB1; MAPKAPK3; ANAPC5; POT1; CDC26; ANAPC2; MINK1; MAPK3; UBN1; MAPK7; M…
1270262__REACTOME__R-HSA-109581	Apoptosis	-0.259	138	0	0	STK26; TP53BP2; PSMA2; PSMC6; CASP7; PSMA5; MAGED1; DYNLL1; PSMA3; VIM; CASP3; PSMA1; TFDP1; FADD; PSMD6; SATB1; RPS27A; OPA1; UBB; YWHAZ; YWHAH; PSMB3; PMAIP1; YWHAQ; YWHAG; YWHAE; PSMB4; PSMB6; PSMB5; PSMD10; PSMA7; PSME4; CTNNB1; PSMF1; PSMD13; PSMB1; TRADD; PSMB7; BID; PSMD3; BCL2; NMT1; PSMC2; PSMB9; PSME2; UBC; HIST1H1C; BCAP31; HMGB1; ACIN1; PSMD8; TJP2; KPNB1; LMNB1; KPNA1; TRAF2; ROCK1; …
1270295__REACTOME__R-HSA-169911	Regulation of Apoptosis	-0.536	45	0	0	PSMA2; PSMC6; PSMA5; PSMA3; PSMA1; PSMD6; RPS27A; OPA1; UBB; PSMB3; PSMB4; PSMB6; PSMB5; PSMD10; PSMA7; PSME4; PSMF1; PSMD13; PSMB1; PSMB7; PSMD3; PSMC2; PSMB9; PSME2; UBC; PSMD8; PSME1; PSMD2; PSMD9; PSMC5; PSMD7; PSMA6; UBA52; PSMD11; PSMB10; PSMB2; PSMD14; PSMC3; PSMC4; PSMC1; PSMD1; PSMD12; PAK2; PSMD5; ARHGAP10
1270261__REACTOME__R-HSA-5357801	Programmed Cell Death	-0.256	139	0	0	STK26; TP53BP2; PSMA2; PSMC6; CASP7; PSMA5; MAGED1; DYNLL1; PSMA3; VIM; CASP3; PSMA1; TFDP1; FADD; PSMD6; SATB1; RPS27A; OPA1; UBB; YWHAZ; YWHAH; PSMB3; PMAIP1; YWHAQ; YWHAG; YWHAE; PSMB4; PSMB6; PSMB5; PSMD10; PSMA7; PSME4; CTNNB1; PSMF1; PSMD13; PSMB1; TRADD; PSMB7; BID; PSMD3; BCL2; NMT1; PSMC2; PSMB9; PSME2; UBC; HIST1H1C; BCAP31; HMGB1; ACIN1; PSMD8; TJP2; KPNB1; LMNB1; KPNA1; TRAF2; ROCK1; …
GenAge_NAR'18	Related to age	-0.166	229	0	0	HSPA1B; HSPA8; AIFM1; MYC; PPARG; EFEMP1; CTGF; PCNA; MAP3K5; PEX5; RPA1; ATF2; RB1; EEF1A1; PRDX1; BUB1B; TFDP1; HSPD1; TXN; TBP; IRS1; UBB; YWHAZ; VCP; ATP5PO; FEN1; CAT; STUB1; IGFBP2; CDC42; XRCC5; NUDT1; SUMO1; SOD1; TRAP1; SDHC; APEX1; ERCC3; CTNNB1; HTRA2; PCMT1; TOP2B; XRCC6; NBN; BUB3; TFAP2A; CDKN2A; CDK1; EEF2; POLG; PRKDC; SIRT7; CDKN2B; BCL2; ATR; DLL3; GCLC; CREB1; GDF11; HMGB1; HIF…
1269199__REACTOME__R-HSA-1236978	Cross-presentation of soluble exogenous antigens (endosomes)	-0.557	39	0	0	PSMA2; PSMC6; PSMA5; PSMA3; PSMA1; PSMD6; PSMB3; PSMB4; PSMB6; PSMB5; PSMD10; PSMA7; PSME4; PSMF1; PSMD13; PSMB1; PSMB7; PSMD3; PSMC2; PSMB9; PSME2; PSMD8; PSME1; PSMD2; PSMD9; PSMC5; PSMD7; PSMA6; PSMD11; PSMB10; PSMB2; MRC2; PSMD14; PSMC3; PSMC4; PSMC1; PSMD1; PSMD12; PSMD5
1269195__REACTOME__R-HSA-1236975	Antigen processing-Cross presentation	-0.437	74	0	0	ITGAV; SEC61B; PSMA2; PSMC6; PSMA5; PSMA3; PSMA1; PSMD6; RPS27A; UBB; PSMB3; PDIA3; PSMB4; PSMB6; PSMB5; PSMD10; TAP1; CHUK; PSMA7; PSME4; PSMF1; B2M; PSMD13; VAMP3; PSMB1; PSMB7; PSMD3; PSMC2; STX4; PSMB9; CALR; PSME2; TAP2; UBC; HLA-E; SEC61G; PSMD8; HLA-C; HLA-B; PSME1; PSMD2; HLA-A; PSMD9; PSMC5; SEC22B; PSMD7; PSMA6; UBA52; HLA-F; PSMD11; ITGB5; PSMB10; CTSL; PSMB2; TAPBP; MRC2; IKBKB; PSMD1…
1269192__REACTOME__R-HSA-983169	Class I MHC mediated antigen processing & presentation	-0.183	287	0	0	UBE3D; RNF19A; ITGAV; UBE3B; UBE2V2; SEC61B; PSMA2; RBX1; PSMC6; UBE2E3; PSMA5; UBE2D1; PSMA3; CDC23; TRIM32; SEC24D; FBXO30; CBLB; PSMA1; SOCS3; SEC13; MGRN1; PSMD6; RPS27A; MKRN1; UBB; SEC24A; PSMB3; STUB1; HERC6; HSPA5; PJA1; TRIM37; BLMH; PDIA3; UBE2D3; UBE2K; PSMB4; PSMB6; ANAPC13; PSMB5; FBXL5; ANAPC11; PSMD10; TAP1; CHUK; PSMA7; RNF19B; PSME4; UBE2A; LTN1; UBE2C; RNF114; SEC24B; SKP1; PSMF…
1269194__REACTOME__R-HSA-983170	Antigen Presentation: Folding, assembly and peptide loading of class I MHC	-0.598	21	0	0	SEC24D; SEC13; SEC24A; HSPA5; PDIA3; TAP1; SEC24B; B2M; CALR; TAP2; HLA-E; SEC24C; SEC31A; SEC23A; HLA-C; HLA-B; HLA-A; CANX; HLA-F; TAPBP; SAR1B
485__KEGG__ko04612; 83074__KEGG__hsa04612	Antigen processing and presentation	-0.364	47	0	0	HSPA1B; HSPA8; HLA-DMB; HSPA4; HSPA5; NFYA; PDIA3; TAP1; B2M; RFXAP; HLA-DQB1; HSP90AB1; CALR; CREB1; PSME2; TAP2; RFX5; HLA-E; CD8A; HLA-C; HLA-B; PSME1; HLA-DMA; HSP90AA1; HLA-A; IFI30; RFXANK; LGMN; CANX; HLA-F; CTSL; NFYB; HLA-DOB; TAPBP; CIITA; HLA-DRB3; HLA-DPB1; CD74; HLA-DRB1; CTSB; NFYC; HLA-DPA1; HLA-DRA; KIR3DL1; HLA-DOA; HLA-DRB5; CTSS
1270422__REACTOME__R-HSA-3371511	HSF1 activation	-1.009	11	0	0	PTGES3; RPA1; RPA3; EEF1A1; HSBP1; VCP; RPA2; YWHAE; HSP90AB1; HSP90AA1; HDAC6
1270414__REACTOME__R-HSA-2262752	Cellular responses to stress	-0.324	332	0	0	HSPA1B; HSPA8; NUPL2; ATG4C; PIK3R4; PRDX3; H2AFZ; PSMA2; RBX1; PSMC6; PTGES3; PSMA5; UBE2D1; LAMTOR5; RHEB; DYNLL1; PSMA3; MAP3K5; MAPKAPK5; RPA1; RANBP2; RPA3; CDC23; BAG2; RB1; NUP107; EEF1A1; CBX8; HSPA4; ASF1A; RBBP7; PRDX1; CDKN2D; HIST1H2BK; PSMA1; TFDP1; PSMD6; TXN; CCNE1; HSPH1; RPS27A; HIRA; HSBP1; UBB; BECN1; VCP; ATG4A; PSMB3; CAT; PRKAG1; GABARAPL2; MAP1LC3B; HSPA5; RPA2; ATOX1; ATG1…
1270421__REACTOME__R-HSA-3371556	Cellular response to heat stress	-0.534	73	0	0	HSPA1B; HSPA8; NUPL2; PTGES3; RPA1; RANBP2; RPA3; BAG2; NUP107; EEF1A1; HSPA4; HSPH1; HSBP1; VCP; HSPA5; RPA2; YWHAE; NUP37; ST13; HSPA4L; DNAJC7; NUP35; NUP98; NUP205; NUP188; HIKESHI; NUP54; FKBP4; ATR; HSP90AB1; DNAJC2; DNAJB1; RPS19BP1; NDC1; CAMK2G; BAG3; CAMK2D; NUP43; NUP93; NUP133; NUP153; HSPA13; NUP50; MAPK3; HSP90AA1; RPTOR; TPR; HSPA9; NUP214; NUP155; POM121; AKT1S1; RAE1; NUP210; CCA…
1270423__REACTOME__R-HSA-3371571	HSF1-dependent transactivation	-0.677	15	0	0	HSPA1B; HSPA8; PTGES3; HSBP1; FKBP4; HSP90AB1; DNAJB1; CAMK2G; CAMK2D; HSP90AA1; RPTOR; AKT1S1; EP300; CAMK2B; CREBBP
1268694__REACTOME__R-HSA-390466	Chaperonin-mediated protein folding	-0.376	68	0	0	GNG5; GNG11; TUBA1C; TCP1; GNAI1; TUBB2B; CCT5; CCT3; CCT6A; CCT4; TUBB6; CCT8; TUBB2A; CCNE1; ACTB; VBP1; TUBA1B; PFDN2; FBXL5; PFDN5; DCAF7; PFDN6; CCT2; TUBB4B; FBXW9; CCT7; CCNE2; CSNK2B; TUBA1A; PFDN4; GNG12; SKIV2L; KIF13A; GNB2; TUBB4A; WRAP53; GNAI2; RGS9; GNB1; SPHK1; XRN2; ARFGEF2; PFDN1; HDAC3; CSNK2A1; TUBB3; GNB3; GNG2; STAT3; CSNK2A2; GNAI3; FBXW5; TUBA4A; PDCL; FBXW2; GBA; TP53; US…

## Sheet: Suppl Table 7
Supplementary Table 7: Comparion of gene expression difference in BSK8_SORE+ vs BSK8 cells and Floururacil resistance gene signature in colorectal carcinoma
from CDRgator database (*the data from Jang et al, 2019)
NCBI_ID	Gene Symb	fold diff lg2_sign form CDRgator	fold diff_lg2_BSK8_SORE+ cells
2525	FUT3	-4.30475	-1.002	fucosyltransferase 3 (Lewis blood group)
445	ASS1	-1.14745	-1.05	argininosuccinate synthase 1
79037	PVRIG	1.19274	-1.054	poliovirus receptor related immunoglobulin domain containing
10981	RAB32	-1.64552	-1.066	RAB32, member RAS oncogene family
55521	TRIM36	1.01636	-1.07	tripartite motif containing 36
493	ATP2B4	-2.44623	-1.078	ATPase plasma membrane Ca2+ transporting 4
9564	BCAR1	-1.44331	-1.084	BCAR1, Cas family scaffolding protein
84987	COX14	-1.15345	-1.09	COX14, cytochrome c oxidase assembly factor
4924	NUCB1	-2.04333	-1.108	nucleobindin 1
197257	LDHD	-1.29181	-1.112	lactate dehydrogenase D
4282	MIF	-1.13135	1.113	macrophage migration inhibitory factor (glycosylation-inhibiting factor)
2275	FHL3	-1.20904	1.116	four and a half LIM domains 3
79697	RIOX1	-1.24937	-1.134	ribosomal oxygenase 1
59352	LGR6	-1.84563	-1.14	leucine rich repeat containing G protein-coupled receptor 6
87	ACTN1	-1.34913	-1.147	actinin alpha 1
84913	ATOH8	2.16523	1.158	atonal bHLH transcription factor 8
3399	ID3	1.09561	1.225	inhibitor of DNA binding 3, HLH protein
285761	DCBLD1	-1.38547	-1.193	discoidin, CUB and LCCL domain containing 1
894	CCND2	-1.88203	-1.193	cyclin D2
6129	RPL7	3.96965	-1.213	ribosomal protein L7
576	ADGRB2	1.72748	1.216	adhesion G protein-coupled receptor B2
677	ZFP36L1	-1.12337	1.249	ZFP36 ring finger protein like 1
64843	ISL2	1.03292	-1.249	ISL LIM homeobox 2
9788	MTSS1	-1.55295	-1.256	MTSS1, I-BAR domain containing
57326	PBXIP1	-1.26874	-1.257	PBX homeobox interacting protein 1
3151	HMGN2	1.09025	-1.271	high mobility group nucleosomal binding domain 2
4354	MPP1	-2.08369	-1.278	membrane palmitoylated protein 1
9783	RIMS3	-1.13476	-1.288	regulating synaptic membrane exocytosis 3
53834	FGFRL1	-1.36955	-1.29	fibroblast growth factor receptor-like 1
8631	SKAP1	-1.91503	-1.298	src kinase associated phosphoprotein 1
8644	AKR1C3	1.12039	-1.305	aldo-keto reductase family 1 member C3
10643	IGF2BP3	1.99726	1.301	insulin like growth factor 2 mRNA binding protein 3
55809	TRERF1	-1.18819	-1.325	transcriptional regulating factor 1
1123	CHN1	1.29796	-1.336	chimerin 1
84293	FAM213A	-1.47337	1.343	family with sequence similarity 213 member A
284361	EMC10	-1.2911	-1.344	ER membrane protein complex subunit 10
8969	HIST1H2AG	1.01356	-1.347	histone cluster 1 H2A family member g
64748	PLPPR2	1.20515	-1.354	phospholipid phosphatase related 2
55532	SLC30A10	-1.71103	-1.355	solute carrier family 30 member 10
54662	TBC1D13	-1.1866	-1.379	TBC1 domain family member 13
10788	IQGAP2	-2.05888	-1.426	IQ motif containing GTPase activating protein 2
100287482	SMKR1	-1.29475	-1.428	small lysine rich protein 1
23371	TNS2	-1.36925	-1.434	tensin 2
21	ABCA3	1.20269	-1.47	ATP binding cassette subfamily A member 3
220323	OAF	-1.44683	-1.47	out at first homolog
2859	GPR35	-1.72168	1.474	G protein-coupled receptor 35
10712	FAM189B	-1.69553	-1.48	family with sequence similarity 189 member B
340485	ACER2	1.38584	1.483	alkaline ceramidase 2
9922	IQSEC1	-1.20847	-1.484	IQ motif and Sec7 domain 1
26548	ITGB1BP2	1.28068	-1.484	integrin subunit beta 1 binding protein 2
5091	PC	-1.81251	-1.486	pyruvate carboxylase
56895	AGPAT4	-1.16851	-1.488	1-acylglycerol-3-phosphate O-acyltransferase 4
91461	PKDCC	1.25329	-1.526	protein kinase domain containing, cytoplasmic
6567	SLC16A2	-3.04779	-1.54	solute carrier family 16 member 2
1028	CDKN1C	-2.59779	1.598	cyclin dependent kinase inhibitor 1C
152	ADRA2C	-1.90235	-1.608	adrenoceptor alpha 2C
2348	FOLR1	-3.65686	1.622	folate receptor 1
9308	CD83	-1.22936	-1.622	CD83 molecule
5106	PCK2	-1.28595	-1.622	phosphoenolpyruvate carboxykinase 2, mitochondrial
2036	EPB41L1	-1.27896	-1.627	erythrocyte membrane protein band 4.1 like 1
2118	ETV4	-1.42311	1.634	ETS variant 4
64399	HHIP	-2.77383	-1.65	hedgehog interacting protein
134285	TMEM171	2.02503	-1.653	transmembrane protein 171
8870	IER3	-1.67623	-1.655	immediate early response 3
80270	HSD3B7	-1.14622	1.677	hydroxy-delta-5-steroid dehydrogenase, 3 beta- and steroid delta-isomerase 7
54958	TMEM160	-1.86151	1.691	transmembrane protein 160
90102	PHLDB2	-2.81445	-1.691	pleckstrin homology like domain family B member 2
55824	PAG1	1.57077	1.714	phosphoprotein membrane anchor with glycosphingolipid microdomains 1
81578	COL21A1	1.31461	-1.714	collagen type XXI alpha 1 chain
8844	KSR1	-1.21005	-1.725	kinase suppressor of ras 1
6019	RLN2	1.55396	-1.762	relaxin 2
5420	PODXL	-1.29695	-1.766	podocalyxin like
92999	ZBTB47	-1.14847	-1.772	zinc finger and BTB domain containing 47
51522	TMEM14C	-1.23822	-1.785	transmembrane protein 14C
55086	CXorf57	-1.13808	-1.787	chromosome X open reading frame 57
3371	TNC	-2.10326	-1.787	tenascin C
27074	LAMP3	1.39703	1.788	lysosomal associated membrane protein 3
1102	RCBTB2	-1.26084	-1.814	RCC1 and BTB domain containing protein 2
29995	LMCD1	-1.19982	-1.828	LIM and cysteine rich domains 1
7107	GPR137B	-1.71686	-1.834	G protein-coupled receptor 137B
1101	CHAD	-1.2999	-1.847	chondroadherin
8553	BHLHE40	-1.17175	-1.851	basic helix-loop-helix family member e40
9743	ARHGAP32	-1.46954	-1.861	Rho GTPase activating protein 32
5045	FURIN	-1.24164	-1.865	furin, paired basic amino acid cleaving enzyme
90952	ESAM	1.19989	-1.873	endothelial cell adhesion molecule
145788	C15orf65	1.31744	-1.876	chromosome 15 open reading frame 65
54716	SLC6A20	-1.83526	1.909	solute carrier family 6 member 20
55964	SEPT3	1.23756	-1.947	septin 3
858	CAV2	1.11192	1.949	caveolin 2
8690	JRKL	1.02325	-1.953	JRK-like
140576	S100A16	-1.15486	1.959	S100 calcium binding protein A16
387712	ENO4	1.11562	1.981	enolase family member 4
25925	ZNF521	-1.51492	-1.996	zinc finger protein 521
2182	ACSL4	2.43951	-1.999	acyl-CoA synthetase long-chain family member 4
8357	HIST1H3H	1.96539	-2.021	histone cluster 1 H3 family member h
2194	FASN	-1.41082	-2.025	fatty acid synthase
3303	HSPA1A	-1.64877	-2.034	heat shock protein family A (Hsp70) member 1A
84952	CGNL1	-1.78759	2.036	cingulin like 1
51421	AMOTL2	-1.36263	-2.038	angiomotin like 2
5793	PTPRG	-1.36556	-2.051	protein tyrosine phosphatase, receptor type G
55693	KDM4D	-1.28595	-2.061	lysine demethylase 4D
64759	TNS3	-1.6099	-2.077	tensin 3
1415	CRYBB2	1.1302	2.079	crystallin beta B2
221656	KDM1B	-1.14997	-2.081	lysine demethylase 1B
1947	EFNB1	-1.16714	-2.101	ephrin B1
1946	EFNA5	1.05797	2.125	ephrin A5
138715	ARID3C	1.28544	-2.139	AT-rich interaction domain 3C
23708	GSPT2	-3.69817	-2.142	G1 to S phase transition 2
55353	LAPTM4B	-2.98686	-2.155	lysosomal protein transmembrane 4 beta
9056	SLC7A7	-2.62055	-2.157	solute carrier family 7 member 7
2263	FGFR2	-1.22796	-2.159	fibroblast growth factor receptor 2
9936	CD302	1.45098	-2.162	CD302 molecule
9580	SOX13	-2.03189	-2.169	SRY-box 13
55283	MCOLN3	-1.69088	-2.176	mucolipin 3
643853	TMPPE	-1.25328	-2.189	transmembrane protein with metallophosphoesterase domain
27092	CACNG4	1.99129	-2.207	calcium voltage-gated channel auxiliary subunit gamma 4
285533	RNF175	-1.29675	-2.213	ring finger protein 175
9111	NMI	-1.27594	-2.238	N-myc and STAT interactor
8602	NOP14	-1.67061	-2.265	NOP14 nucleolar protein
4843	NOS2	-1.69927	-2.268	nitric oxide synthase 2
205	AK4	-1.42844	-2.283	adenylate kinase 4
1373	CPS1	-1.12514	-2.29	carbamoyl-phosphate synthase 1
54331	GNG2	-1.68462	-2.303	G protein subunit gamma 2
4781	NFIB	1.73385	2.308	nuclear factor I B
5588	PRKCQ	-1.46637	-2.31	protein kinase C theta
3557	IL1RN	-1.95045	2.323	interleukin 1 receptor antagonist
403313	PLPP6	1.39726	-2.328	phospholipid phosphatase 6
25805	BAMBI	-1.14367	-2.351	BMP and activin membrane bound inhibitor
29070	CCDC113	-1.18322	2.381	coiled-coil domain containing 113
10451	VAV3	1.65465	-2.391	vav guanine nucleotide exchange factor 3
1284	COL4A2	-1.29497	-2.399	collagen type IV alpha 2 chain
54841	BIVM	-1.16016	2.407	basic, immunoglobulin-like variable motif containing
8863	PER3	-1.374	-2.414	period circadian clock 3
8835	SOCS2	-1.70424	-2.43	suppressor of cytokine signaling 2
8358	HIST1H3B	-1.63753	-2.457	histone cluster 1 H3 family member b
55630	SLC39A4	-1.32948	2.466	solute carrier family 39 member 4
56997	COQ8A	-1.4083	-2.466	coenzyme Q8A
22822	PHLDA1	-1.18317	2.497	pleckstrin homology like domain family A member 1
84976	DISP1	-1.39924	-2.511	dispatched RND transporter family member 1
2752	GLUL	-1.73684	-2.53	glutamate-ammonia ligase
10396	ATP8A1	-1.15331	-2.533	ATPase phospholipid transporting 8A1
8742	TNFSF12	1.06653	-2.553	TNF superfamily member 12
7134	TNNC1	-2.22432	2.599	troponin C1, slow skeletal and cardiac type
349149	GJC3	-1.76549	-2.629	gap junction protein gamma 3
960	CD44	1.45224	-2.653	CD44 molecule (Indian blood group)
7078	TIMP3	-1.14355	-2.667	TIMP metallopeptidase inhibitor 3
27134	TJP3	-1.28059	-2.715	tight junction protein 3
83604	TMEM47	-1.16149	-2.75	transmembrane protein 47
64063	PRSS22	-1.11905	-2.782	protease, serine 22
3017	HIST1H2BD	1.16261	-2.782	histone cluster 1 H2B family member d
2053	EPHX2	-1.19507	-2.791	epoxide hydrolase 2
83460	EMC6	-1.46736	-2.804	ER membrane protein complex subunit 6
3212	HOXB2	-1.21571	-2.823	homeobox B2
6507	SLC1A3	-1.25933	-2.824	solute carrier family 1 member 3
10580	SORBS1	-1.41757	-2.871	sorbin and SH3 domain containing 1
8724	SNX3	-1.17488	-2.877	sorting nexin 3
6596	HLTF	-1.99568	-2.877	helicase like transcription factor
5836	PYGL	-2.83935	-2.892	glycogen phosphorylase L
1281	COL3A1	-2.54961	-2.911	collagen type III alpha 1 chain
54558	SPATA6	-1.27763	-2.932	spermatogenesis associated 6
26579	MYEOV	-1.11666	-2.941	myeloma overexpressed
91947	ARRDC4	-1.22211	-3.029	arrestin domain containing 4
54885	TBC1D8B	-2.26822	-3.03	TBC1 domain family member 8B
25894	PLEKHG4	-1.50026	-3.036	pleckstrin homology and RhoGEF domain containing G4
343578	ARHGAP40	-1.91752	-3.051	Rho GTPase activating protein 40
10015	PDCD6IP	-1.7643	-3.082	programmed cell death 6 interacting protein
3489	IGFBP6	-1.63122	-3.141	insulin like growth factor binding protein 6
5191	PEX7	-1.22217	-3.171	peroxisomal biogenesis factor 7
118788	PIK3AP1	-1.66698	-3.182	phosphoinositide-3-kinase adaptor protein 1
8349	HIST2H2BE	1.43256	-3.189	histone cluster 2 H2B family member e
100128569	C19orf71	-1.9581	-3.202	chromosome 19 open reading frame 71
3976	LIF	-1.59716	-3.213	LIF, interleukin 6 family cytokine
84541	KBTBD8	-1.56685	-3.215	kelch repeat and BTB domain containing 8
54855	FAM46C	-1.41025	-3.222	family with sequence similarity 46 member C
1735	DIO3	-1.58651	-3.254	iodothyronine deiodinase 3
5655	KLK10	-2.35801	3.294	kallikrein related peptidase 10
54854	FAM83E	-1.1838	3.304	family with sequence similarity 83 member E
55061	SUSD4	-1.50026	-3.323	sushi domain containing 4
7466	WFS1	-1.66603	-3.352	wolframin ER transmembrane glycoprotein
1915	EEF1A1	1.53955	-3.367	eukaryotic translation elongation factor 1 alpha 1
54762	GRAMD1C	-1.13924	-3.378	GRAM domain containing 1C
10370	CITED2	-2.25906	-3.395	Cbp/p300 interacting transactivator with Glu/Asp rich carboxy-terminal domain 2
7185	TRAF1	-1.63017	-3.401	TNF receptor associated factor 1
5727	PTCH1	-1.14833	-3.462	patched 1
2904	GRIN2B	-1.94585	3.468	glutamate ionotropic receptor NMDA type subunit 2B
3696	ITGB8	1.58801	3.493	integrin subunit beta 8
1573	CYP2J2	-1.61539	-3.497	cytochrome P450 family 2 subfamily J member 2
388	RHOB	-1.5377	-3.5	ras homolog family member B
7739	ZNF185	1.92461	-3.522	zinc finger protein 185 with LIM domain
6607	SMN2	1.39991	-3.531	survival of motor neuron 2, centromeric
26018	LRIG1	1.56645	-3.535	leucine rich repeats and immunoglobulin like domains 1
85414	SLC45A3	-1.32555	-3.536	solute carrier family 45 member 3
1380	CR2	-1.20093	-3.554	complement C3d receptor 2
57217	TTC7A	-1.32317	-3.606	tetratricopeptide repeat domain 7A
55647	RAB20	-1.28925	-3.622	RAB20, member RAS oncogene family
81889	FAHD1	1.12042	-3.721	fumarylacetoacetate hydrolase domain containing 1
94059	LENG9	-1.94553	-3.734	leukocyte receptor cluster member 9
80129	CCDC170	-1.50402	3.754	coiled-coil domain containing 170
23357	ANGEL1	-1.15963	-3.756	angel homolog 1
377841	ENTPD8	-1.24014	-3.853	ectonucleoside triphosphate diphosphohydrolase 8
80339	PNPLA3	-1.4698	3.874	patatin like phospholipase domain containing 3
23150	FRMD4B	-1.29277	-3.88	FERM domain containing 4B
250	ALPP	-2.62234	3.965	alkaline phosphatase, placental
220213	OTUD1	-1.14054	-4.025	OTU deubiquitinase 1
388695	LYSMD1	-1.12518	-4.044	LysM domain containing 1
388121	TNFAIP8L3	1.41554	4.061	TNF alpha induced protein 8 like 3
2700	GJA3	1.18629	-4.065	gap junction protein alpha 3
94234	FOXQ1	-2.95731	-4.082	forkhead box Q1
79083	MLPH	1.24294	4.112	melanophilin
23554	TSPAN12	-2.0676	-4.151	tetraspanin 12
164091	PAQR7	-1.32548	4.158	progestin and adipoQ receptor family member 7
286343	LURAP1L	1.21908	4.241	leucine rich adaptor protein 1 like
84951	TNS4	-2.65468	4.195	tensin 4
7133	TNFRSF1B	-1.18315	-4.167	TNF receptor superfamily member 1B
114801	TMEM200A	-1.6066	-4.385	transmembrane protein 200A
55089	SLC38A4	-1.29623	-4.465	solute carrier family 38 member 4
9076	CLDN1	1.02053	-4.469	claudin 1
5753	PTK6	-1.3292	4.541	protein tyrosine kinase 6
306	ANXA3	-1.46482	-4.661	annexin A3
345643	MCIDAS	-1.58684	-4.678	multiciliate differentiation and DNA synthesis associated cell cycle protein
54751	FBLIM1	-1.82349	4.698	filamin binding LIM protein 1
57636	ARHGAP23	-1.37367	-4.7	Rho GTPase activating protein 23
8556	CDC14A	1.0798	-4.709	cell division cycle 14A
4613	MYCN	-1.64666	-4.736	MYCN proto-oncogene, bHLH transcription factor
2176	FANCC	-1.14693	-4.766	Fanconi anemia complementation group C
23428	SLC7A8	-2.13652	-4.792	solute carrier family 7 member 8
223082	ZNRF2	1.13141	-4.793	zinc and ring finger 2
114569	MAL2	1.02421	-4.905	mal, T-cell differentiation protein 2 (gene/pseudogene)
57834	CYP4F11	-1.43689	4.915	cytochrome P450 family 4 subfamily F member 11
201798	TIGD4	1.35734	-4.98	tigger transposable element derived 4
956	ENTPD3	-1.55107	-4.98	ectonucleoside triphosphate diphosphohydrolase 3
157983	C9orf66	1.13526	5.007	chromosome 9 open reading frame 66
2069	EREG	-1.66553	5.083	epiregulin
165679	SPTSSB	1.23809	-5.132	serine palmitoyltransferase small subunit B
4739	NEDD9	-1.2913	-5.317	neural precursor cell expressed, developmentally down-regulated 9
10588	MTHFS	-1.37754	-5.5	methenyltetrahydrofolate synthetase
23710	GABARAPL1	-1.13241	-5.546	GABA type A receptor associated protein like 1
114836	SLAMF6	2.36532	5.727	SLAM family member 6
92815	HIST3H2A	1.89608	-5.798	histone cluster 3 H2A
84239	ATP13A4	1.66595	5.899	ATPase 13A4
140862	ISM1	-1.12791	-5.955	isthmin 1
11254	SLC6A14	1.58353	5.958	solute carrier family 6 member 14
57010	CABP4	-1.41723	5.975	calcium binding protein 4
3762	KCNJ5	-2.20244	6.049	potassium voltage-gated channel subfamily J member 5
84419	C15orf48	-3.05406	-6.336	chromosome 15 open reading frame 48
6296	ACSM3	-1.28769	-6.673	acyl-CoA synthetase medium-chain family member 3
56253	CRTAM	-1.6766	7.001	cytotoxic and regulatory T-cell molecule
5743	PTGS2	-1.37468	-7.453	prostaglandin-endoperoxide synthase 2
*Jang SK, Yoon BH, Kang SM, Yoon YG, Kim SY, Kim W. CDRgator: An Integrative Navigator of Cancer Drug Resistance Gene Signatures. Mol Cells. 2019 Mar 31;42(3):237-244. doi: 10.14348/molcells.2018.0413.
2019 Mar 31;42(3):237-244. doi: 10.14348/molcells.2018.0413.
