# Supplementary material for: Isolation and Characterization of Human Colon Adenocarcinoma Stem-Like Cells Based on the Endogenous Expression of the Stem Markers
Source: Int J Mol Sci. 2021 Apr 28;22(9):4682. doi: 10.3390/ijms22094682 (PMC8124683; doi:10.3390/ijms22094682)
Supplement: Supplementary file 1 [file ijms-22-04682-s001.zip › Supplementary Tables 8-9.xlsx]

## Sheet: Sheet 2
	Supplementary Table 9. Disorder analysis of the perotens downregulated by more than 10 folds (from the Table S2)
UniProt ID	PPIDR IUPred_L	MDS IUPred_L	PPIDR IUPred_S	MDS IUPred_S	PPIDR PONDR VL3	MDS PONDR VL3	PPIDR PONDR VLXT	MDS PONDR VLXT	PPIDR PONDR VSL2	MDS PONDR VSL2	PPIDR PONDR FIT	MDS PONDR FIT	PPIDR mean	MDS mean	Delta CDF	Delta CH
P09960	2.946	0.1921	4.5827	0.1837	4.419	0.2391	10.1473	0.1706	17.1849	0.3256	4.7463	0.1786	3.6007	0.215	0.161	-0.165
P28074	1.1407	0.1503	5.7034	0.1759	0	0.156	19.3916	0.2548	11.0266	0.3238	11.0266	0.2205	4.5627	0.2135	0.1247	-0.2241
Q8IY21	2.6869	0.1589	4.0304	0.1537	12.6168	0.272	13.9603	0.1823	19.8014	0.3402	9.4626	0.1907	7.7687	0.2163	0.1322	-0.1681
P54278	26.1021	0.3737	25.406	0.3289	38.8631	0.4617	30.8585	0.3602	39.9072	0.4916	24.1299	0.3289	28.7703	0.3908	0.024	-0.1133
Q9HC52	66.581	0.618	47.0437	0.4842	64.0103	0.6407	68.6375	0.6364	69.9229	0.686	61.4396	0.5966	63.4961	0.6103	-0.243	0.0987
P17275	66.5706	0.59	42.3631	0.4624	82.4208	0.6525	69.1643	0.6709	81.5562	0.7047	71.7579	0.6208	73.7752	0.6169	-0.3391	-0.0937
P17482	56.4	0.5266	51.2	0.4531	85.6	0.6602	68.4	0.6068	86	0.7073	54.8	0.5457	76.8	0.5833	-0.1463	0.0195
P15018	0	0.1442	0.9901	0.133	0	0.1461	6.9307	0.1537	10.396	0.2937	9.901	0.2154	0	0.181	0.1778	-0.236
Q9P267	68.5408	0.5954	47.8581	0.4876	77.2423	0.6544	60.9772	0.5991	83.1995	0.7335	65.1272	0.616	70.0134	0.6143	-0.2173	-0.0794
P08174	24.9344	0.3411	22.3097	0.3035	31.2336	0.435	28.6089	0.3295	37.0079	0.4937	28.3465	0.3437	26.2467	0.3744	0.0381	-0.164
Q75UT6	0	0.0252	15.625	0.1989	0	0.1912	31.25	0.3907	28.125	0.349	62.5	0.5567	6.25	0.2853	0.1181	-0.5576
P56282	2.4668	0.1809	7.4004	0.1944	12.9032	0.2904	11.575	0.1872	26.186	0.3494	7.0209	0.1935	4.7438	0.2327	0.1454	-0.1952
Q5JRA6	68.6943	0.6093	55.6371	0.491	83.2722	0.7015	56.5286	0.5411	85.4746	0.7447	73.204	0.6209	73.8857	0.6181	-0.1307	0.0793
Q14674	13.3491	0.2293	13.2547	0.2062	24.0566	0.3727	28.5849	0.3241	31.3208	0.4161	17.2642	0.2691	18.5849	0.3029	0.0635	-0.2189
Q10471	14.0105	0.2651	12.7846	0.2426	14.5359	0.2495	24.3433	0.2861	24.5184	0.355	10.3328	0.2304	15.7618	0.2714	0.0731	-0.0999
P45984	16.5094	0.2432	16.2736	0.2234	20.9906	0.3206	23.3491	0.2789	27.3585	0.3783	18.3962	0.2563	18.8679	0.2834	0.0315	-0.1409
Q8TBC4	3.8877	0.2042	4.9676	0.1989	9.0713	0.2583	21.1663	0.2856	20.5184	0.3169	4.9676	0.1895	7.1274	0.2423	0.1137	-0.1842
Q2NKX8	29.28	0.3613	21.92	0.3095	45.52	0.4644	34.72	0.3833	51.28	0.5311	32.88	0.3786	37.44	0.4047	0.017	-0.0594
P78396	5.8065	0.1967	5.8065	0.193	9.0323	0.283	18.0645	0.257	21.2903	0.3311	7.957	0.1997	7.3118	0.2434	0.1401	-0.1799
P35557	4.7312	0.2632	4.3011	0.239	26.6667	0.3989	24.3011	0.334	31.3979	0.4289	15.6989	0.2914	14.4086	0.3259	0.0691	-0.1147
Q8NB16	8.7049	0.2683	8.9172	0.2533	41.189	0.4678	39.0658	0.3998	44.7983	0.4681	19.5329	0.3279	29.724	0.3642	0.0374	-0.077
O75553	50.8503	0.5377	40.6463	0.4578	75	0.6692	47.6191	0.4916	74.3197	0.6924	52.381	0.5388	54.0816	0.5646	-0.1304	-0.0475
P05305	30.1887	0.3554	26.8868	0.3389	66.0377	0.5935	64.1509	0.5673	72.6415	0.5949	44.3396	0.4855	53.7736	0.4893	-0.1875	0.0645
P54652	19.8748	0.3708	9.3897	0.3063	31.4554	0.343	27.856	0.3633	38.0282	0.4389	18.6229	0.2819	20.6573	0.3507	0.0282	-0.0988
O94972	39.9378	0.4431	34.751	0.3685	60.5809	0.5778	50.6224	0.4981	65.4564	0.625	46.5768	0.4957	47.8216	0.5013	-0.1265	-0.0272
Q93077	24.6154	0.3939	27.6923	0.3478	42.3077	0.5131	58.4615	0.617	35.3846	0.4583	35.3846	0.4785	31.5385	0.4681	-0.1337	0.007919
Q8NHG8	57.8512	0.502	46.281	0.4006	64.0496	0.6892	64.876	0.6337	66.9422	0.7035	69.8347	0.671	63.6364	0.6	-0.3364	-0.1783
P13984	20.0803	0.3833	12.0482	0.3381	32.1285	0.381	51.004	0.463	37.751	0.4368	18.4739	0.3086	21.6868	0.3851	-0.0326	-0.007828
P50748	1.675	0.1159	2.5804	0.1126	7.6053	0.2508	14.7125	0.1996	14.3051	0.297	4.8438	0.1681	3.3499	0.1907	0.1509	-0.223
Q15436	4.3137	0.2214	6.9281	0.2154	6.2745	0.2312	14.6405	0.2297	20.5229	0.3499	6.9281	0.2062	5.7516	0.2423	0.1399	-0.1862
P09913	7.6271	0.2507	11.017	0.2373	34.7458	0.3929	31.9915	0.326	40.8898	0.4622	22.6695	0.3019	25.4237	0.3285	0.0169	-0.0423
P48723	6.5817	0.2272	9.9788	0.1992	13.8004	0.2521	21.0191	0.2947	19.3206	0.3581	14.862	0.2427	11.6773	0.2623	0.1249	-0.2021
Q9UBU8	32.5967	0.3788	24.0332	0.3109	29.8343	0.3775	36.7403	0.3599	40.6077	0.4689	31.4917	0.3615	30.1105	0.3762	0.003636	-0.0108
P61088	5.9211	0.2583	13.1579	0.2855	3.9474	0.241	38.1579	0.3776	15.7895	0.3368	15.1316	0.2423	9.8684	0.2903	0.0667	-0.1733
Q05823	9.5817	0.2811	7.6923	0.2439	16.7341	0.3343	30.9042	0.3237	28.475	0.3972	11.336	0.2546	14.0351	0.3058	0.0653	-0.0884
P46527	94.4444	0.7628	71.7172	0.6276	100	0.7796	71.7172	0.6579	100	0.8377	76.7677	0.7144	84.3434	0.73	-0.2783	0.1269
O95198	5.2277	0.1932	6.2395	0.1648	5.9022	0.2031	16.1889	0.268	10.118	0.3058	8.0944	0.191	4.8904	0.221	0.1214	-0.208
P20366	1.5504	0.2335	10.8527	0.3024	24.8062	0.4019	21.7054	0.2782	33.3333	0.4054	20.155	0.3044	10.0775	0.321	0.1036	-0.086
Q9UQ91	0	0.0166	6.9767	0.0827	18.6047	0.3739	2.3256	0.1592	24.4186	0.2759	22.093	0.3196	1.1628	0.2047	0.1828	-0.3772
Q6IPU0	6.9444	0.2289	8.6806	0.2319	22.9167	0.3678	38.5417	0.3869	42.7083	0.4507	17.0139	0.3207	17.7083	0.3312	0.0511	-0.1261
O95619	0.4405	0.2461	6.1674	0.2348	26.8723	0.3427	21.1454	0.2973	36.5639	0.4635	21.5859	0.3067	22.467	0.3152	0.0475	-0.0691
Q96HR3	28.6517	0.3965	33.7079	0.3532	44.9438	0.4687	47.191	0.4795	48.3146	0.5115	39.3258	0.4289	39.8876	0.4397	-0.0488	-0.0661
O60291	31.1594	0.4047	28.442	0.3579	47.1015	0.5121	42.5725	0.4445	53.2609	0.5578	39.4928	0.4207	37.5	0.4496	-0.0776	-0.073
P47756	7.2202	0.3015	12.9964	0.283	32.13	0.3868	30.3249	0.3545	39.7112	0.4551	22.7437	0.3205	24.5487	0.3502	0.0724	-0.071
P18847	30.3867	0.4421	23.7569	0.3588	57.4586	0.5696	43.0939	0.4738	58.5635	0.5878	39.779	0.4429	44.7514	0.4792	-0.0777	-0.0358
Q9BVC4	3.681	0.2501	3.9877	0.2286	0	0.1116	18.0982	0.2306	13.4969	0.3095	6.4417	0.1952	2.7607	0.2209	0.1223	-0.1421
P28335	6.3319	0.1175	11.5721	0.1484	18.559	0.2972	25.3275	0.2631	22.7074	0.2801	14.8472	0.2498	15.9389	0.2261	0.0468	-0.3304
P12004	4.2146	0.2036	3.0651	0.1858	7.6628	0.2718	23.3717	0.2943	21.4559	0.3476	15.7088	0.2573	8.4291	0.2601	0.1212	-0.1686
Q14457	22.6667	0.3528	12.2222	0.2863	48.4444	0.4435	30	0.3357	58	0.5508	40	0.416	38.4444	0.3975	0.0411	-0.003475
P48039	0	0.0372	5.1429	0.0706	3.7143	0.1335	10.2857	0.1398	13.1429	0.2026	14.2857	0.2172	6.5714	0.1335	0.1163	-0.3996
O75909	58.2759	0.5433	51.5517	0.452	59.8276	0.6256	61.2069	0.6065	64.6552	0.6715	57.7586	0.518	57.7586	0.5695	-0.3317	-0.0432
P31749	15.4167	0.2767	20.8333	0.2692	27.0833	0.3356	26.25	0.2974	32.2917	0.4069	18.3333	0.2777	23.3333	0.3106	0.0749	-0.0643
Q9C026	5.3521	0.2583	6.0563	0.2171	32.2535	0.3457	20.2817	0.2735	31.5493	0.4303	12.5352	0.2446	11.2676	0.2949	0.0849	-0.1379
O75461	24.1993	0.3963	22.7758	0.3499	43.4164	0.4918	59.0747	0.549	40.2135	0.4902	24.911	0.3843	29.8932	0.4436	-0.1044	-0.0488
Q15084	5.6818	0.2566	15.9091	0.2616	20.2273	0.3174	23.8636	0.3033	30.9091	0.3973	14.0909	0.2674	15.6818	0.3006	0.0687	-0.14
Q93096	0.578	0.1623	8.6705	0.2164	15.6069	0.2811	23.1214	0.2904	15.6069	0.3013	12.1387	0.225	14.4509	0.2461	0.0841	-0.1304
Q8TDX7	6.2914	0.1822	9.2715	0.1942	16.5563	0.2691	17.5497	0.2384	21.1921	0.3409	11.5894	0.2205	8.2782	0.2409	0.1026	-0.1396
P01100	50	0.488	33.9474	0.3943	84.4737	0.6759	61.0526	0.5786	83.421	0.7553	67.1053	0.6057	67.6316	0.583	-0.1883	-0.1024
Q13233	44.1138	0.4436	36.8386	0.366	55.8862	0.5439	47.8175	0.4711	60.7143	0.6064	47.8836	0.4823	51.455	0.4855	-0.1191	-0.1302
Q96AP0	43.4498	0.482	38.6463	0.4131	63.1004	0.6413	46.7249	0.5435	62.4454	0.6443	44.5415	0.4914	54.1485	0.536	-0.1661	-0.1264
P21580	20.6329	0.3083	18.7342	0.2612	42.1519	0.4528	29.8734	0.3206	50.1266	0.537	34.4304	0.3742	29.4937	0.3757	0.0235	-0.0455
P49736	23.1195	0.3552	21.1283	0.2973	28.8717	0.3961	39.1593	0.4104	34.8451	0.4742	24.7788	0.3452	25.3319	0.3797	-0.002736	-0.0729
Q15329	39.0173	0.4973	36.4162	0.4144	49.422	0.5426	44.7977	0.4902	52.8902	0.5866	39.8844	0.4534	39.3064	0.4974	-0.1467	-0.0679
Q9UBR2	0.33	0.2012	2.9703	0.1884	0	0.1721	18.8119	0.2216	13.5314	0.3089	3.6304	0.1744	2.3102	0.2111	0.1425	-0.1053
Q15646	0	0.1733	1.9455	0.1776	7.9767	0.2731	22.3735	0.2939	14.9805	0.3296	5.4475	0.198	4.4747	0.2409	0.0813	-0.1483
O43193	9.466	0.1433	17.9612	0.1739	27.4272	0.329	31.7961	0.3369	31.5534	0.3395	21.1165	0.3074	25.9709	0.2717	-0.0325	-0.3026
Q8N257	38.0952	0.5132	34.127	0.4383	58.7302	0.604	45.2381	0.5037	53.9683	0.5955	44.4444	0.521	40.4762	0.5293	-0.1046	0.1116
Q15345	20.936	0.2776	23.0296	0.2586	35.468	0.4338	32.3892	0.3794	41.0099	0.4863	27.7094	0.3445	27.7094	0.3633	-0.008971	-0.203
P12272	66.6667	0.5834	60.452	0.4839	76.2712	0.671	59.887	0.5705	76.8362	0.7179	63.2768	0.6093	67.2316	0.606	-0.1336	0.1431
P08173	22.3382	0.2559	25.8873	0.2561	27.5574	0.346	35.9081	0.3572	37.1608	0.3816	31.9415	0.3432	32.1503	0.3233	-0.0542	-0.2421
P30279	7.9585	0.165	10.3806	0.1545	22.8374	0.3674	27.3356	0.2789	20.4152	0.3483	15.2249	0.2504	12.4568	0.2607	0.0995	-0.1591
Q14142	7.2398	0.2355	11.086	0.2095	37.3303	0.4037	26.9231	0.3124	40.9502	0.4512	18.7783	0.293	19.2308	0.3175	0.0803	-0.1465
Q96EK7	27.1429	0.2952	25.055	0.257	33.0769	0.427	38.3517	0.374	36.4835	0.4469	27.2528	0.3317	29.8901	0.3553	-0.0294	-0.1072
Q96P68	0	0.0233	4.1543	0.0551	0	0.1818	4.451	0.0757	6.2315	0.1767	7.1217	0.1504	2.9674	0.1105	0.1756	-0.4211
Q9UKP6	15.1671	0.1839	25.964	0.2158	29.563	0.3757	43.4447	0.4267	32.3907	0.3968	37.018	0.3792	31.3625	0.3297	-0.1198	-0.2702
Q15034	1.6191	0.1384	2.381	0.1394	3.0476	0.1699	12.8571	0.1753	10.1905	0.2753	4.1905	0.1669	2.8571	0.1775	0.1474	-0.224
Q14186	32.1951	0.4607	26.5854	0.3723	45.3659	0.4873	52.6829	0.5036	49.0244	0.551	41.2195	0.4329	37.3171	0.468	-0.0824	-0.0767
P08069	11.485	0.2357	10.3146	0.2104	26.0424	0.3309	26.4082	0.3037	31.8215	0.4045	14.0454	0.2536	14.9963	0.2898	0.0721	-0.1214
Q8TCB0	0	0.1104	1.8018	0.1148	0	0.1821	12.6126	0.1968	7.6577	0.2778	3.6036	0.1636	0.6757	0.1742	0.1392	-0.1997
O14625	0	0.109	9.5745	0.1772	27.6596	0.3809	30.8511	0.2941	30.8511	0.3519	23.4043	0.2944	24.4681	0.2679	0.0346	-0.1724
P55795	15.8129	0.3583	11.5813	0.3153	41.2027	0.4087	36.3029	0.3966	52.3385	0.5311	34.2984	0.3971	26.0579	0.4012	-0.008879	-0.0617
P28070	0	0.1896	7.197	0.2109	0	0.1595	28.0303	0.3539	17.4242	0.3353	7.5758	0.2417	1.8939	0.2485	0.0878	-0.2025
Q96T88	26.4817	0.3861	20.9332	0.3342	39.0921	0.4682	41.8663	0.427	49.5586	0.5121	27.4905	0.3699	33.2913	0.4163	-0.041	-0.0194
P10145	0	0.1021	6.0606	0.1582	1.0101	0.3161	37.3737	0.3536	11.1111	0.293	16.1616	0.2668	7.0707	0.2483	0.1222	-0.2062
Q9BU40	8.5526	0.203	12.2807	0.1955	43.8597	0.4516	15.7895	0.1964	39.2544	0.4516	15.3509	0.2636	14.693	0.2936	0.1463	-0.0631
P11161	51.8908	0.511	45.5882	0.454	73.1092	0.6599	58.6135	0.5954	78.5714	0.7429	62.395	0.5886	67.2269	0.592	-0.2414	-0.105
Q96AV8	43.9078	0.4823	37.6509	0.4049	69.1548	0.6144	59.056	0.563	73.8749	0.6613	45.225	0.4861	53.2382	0.5353	-0.1312	-0.099
Q8WYP5	37.9965	0.3834	28.6849	0.3265	48.9409	0.4968	48.0141	0.4509	51.7211	0.5446	36.5402	0.4147	41.9241	0.4361	-0.0691	-0.1172
O15397	6.9431	0.1577	7.3288	0.1446	6.9431	0.2409	12.5362	0.2017	13.0183	0.2828	8.7753	0.1815	6.8467	0.2015	0.1159	-0.163
O75533	31.4417	0.3442	27.9908	0.2841	35.8896	0.3702	40.6442	0.4176	39.1104	0.4438	29.2178	0.3473	33.589	0.3679	0.007571	-0.1405
Q8WU68	14.0909	0.3017	21.3636	0.3187	36.3636	0.449	19.5455	0.281	35.9091	0.478	25	0.3329	19.0909	0.3602	0.1033	0.006636
O95067	21.1055	0.249	17.5879	0.2208	36.1809	0.3646	31.407	0.327	29.8995	0.4125	22.8643	0.2949	23.1156	0.3115	0.0668	-0.1483
P14635	30.7159	0.3333	30.485	0.2943	44.3418	0.4805	28.8684	0.3523	38.1062	0.4753	36.0277	0.3596	33.9492	0.3825	0.009086	-0.1895
O75643	6.0861	0.2126	6.882	0.1886	15.6835	0.2849	26.03	0.2936	20.1311	0.3467	9.3633	0.2117	9.8315	0.2563	0.0911	-0.1402
P02751	32.7816	0.4063	21.8813	0.3424	35.1231	0.4099	40.7348	0.4115	41.3403	0.4592	21.4776	0.3118	30.6015	0.3902	-0.015	-0.0793
Q08050	63.1717	0.5574	54.3906	0.472	82.4377	0.7029	65.3997	0.6116	81.1271	0.7344	61.599	0.5741	70.9043	0.6087	-0.2137	-0.0723
Q96LA8	14.1333	0.2622	13.0667	0.2376	24	0.3409	35.2	0.3667	26.4	0.3866	17.8667	0.2735	18.4	0.3112	0.006236	-0.1192
P53539	79.5858	0.6757	54.142	0.5211	100	0.767	71.0059	0.6699	97.3373	0.8436	77.8107	0.7132	82.8402	0.6984	-0.2874	-0.0405
P11684	1.0989	0.2165	16.4835	0.3017	59.3407	0.5683	52.7473	0.4852	62.6374	0.5253	15.3846	0.3916	39.5604	0.4147	-0.003243	-0.2797
Q8WWL7	29.5341	0.395	19.7133	0.3437	80.2151	0.673	28.9606	0.3435	79.7133	0.6994	42.3656	0.4374	56.4158	0.482	0.0724	-0.1003
Q96HW7	3.323	0.2	4.6729	0.1815	15.5763	0.2984	22.4299	0.2854	21.5992	0.3487	6.1267	0.1972	9.6573	0.2518	0.111	-0.1984
P54198	20.7473	0.291	17.3058	0.2602	30.8751	0.3737	37.2665	0.3739	38.2498	0.4601	26.352	0.3237	27.532	0.3471	0.004536	-0.1849
P50151	0	0.2154	19.1177	0.2586	38.2353	0.4987	58.8235	0.5067	50	0.5071	45.5882	0.4859	38.2353	0.4121	-0.0441	-0.2549
Q06889	50.3876	0.5067	45.2196	0.4514	76.4858	0.644	49.8708	0.4777	80.6202	0.6863	46.2532	0.4903	58.3979	0.5427	-0.0601	-0.0653
Q9BYX4	15.8049	0.2959	14.1463	0.2584	22.8293	0.3784	34.0488	0.3525	37.2683	0.4362	22.0488	0.3106	20.8781	0.3387	0.0443	-0.085
Q9HC29	1.5385	0.1379	3.2692	0.1339	6.7308	0.2469	14.3269	0.1976	14.6154	0.3016	5.3846	0.1637	3.6539	0.1969	0.1518	-0.2456
P06400	21.5517	0.2946	23.0603	0.2706	35.3448	0.3992	38.3621	0.3849	41.9181	0.4616	28.0172	0.3317	31.3578	0.3571	-0.0201	-0.1345
P41279	15.6317	0.2617	15.2034	0.2422	25.9101	0.2963	36.6167	0.3731	30.4069	0.4033	24.4111	0.2963	24.6253	0.3121	0.0507	-0.128
Q96QT6	46.6136	0.472	41.9323	0.3938	63.745	0.607	52.49	0.514	68.0279	0.6282	50.7968	0.5004	55.3785	0.5192	-0.1642	-0.103
B1AKQ2	13.0435	0.3005	21.118	0.2839	11.8012	0.2688	29.8137	0.3995	28.5714	0.3666	23.6025	0.3264	19.8758	0.3243	0.0639	-0.1545
P18074	0	0.1298	0.9211	0.1226	8.8158	0.2144	18.6842	0.2507	10.7895	0.2839	5.2632	0.1654	5.9211	0.1945	0.1173	-0.2114
P32239	6.0403	0.1521	20.5817	0.1922	34.0045	0.3696	36.9128	0.3434	37.1365	0.3839	25.2796	0.3125	32.6622	0.2923	0.0309	-0.3199
P02778	3.0612	0.1999	13.2653	0.2547	53.0612	0.5904	51.0204	0.4327	60.2041	0.527	24.4898	0.3763	32.6531	0.3968	0.0334	-0.1347
O60563	61.2948	0.5345	49.3113	0.4445	61.5703	0.5572	46.281	0.4515	67.3554	0.6471	56.4738	0.5302	60.1928	0.5275	-0.0537	-0.0361
Q12840	29.5543	0.4067	17.9264	0.3384	61.3372	0.5499	48.2558	0.4716	69.6705	0.6231	43.2171	0.4556	49.3217	0.4742	-0.0406	-0.009631
Q9P2K6	3.9604	0.1951	5.9406	0.1974	20.396	0.2537	25.9406	0.2839	23.7624	0.3472	11.6832	0.2311	13.6634	0.2514	0.0824	-0.1677
O00141	11.6009	0.2432	15.0812	0.2301	25.29	0.3447	22.5058	0.2663	29.2343	0.3884	13.9211	0.2673	17.4014	0.29	0.0635	-0.1538
Q13478	0.7394	0.1382	2.7726	0.1383	2.7726	0.2246	18.4843	0.2258	18.4843	0.3085	8.6876	0.2074	5.3604	0.2071	0.1446	-0.1947
Q16254	48.6683	0.5321	39.7094	0.409	63.9225	0.6115	59.5642	0.6082	61.017	0.6416	50.6053	0.5298	49.8789	0.5554	-0.2717	-0.1033
Q15389	15.4619	0.3059	7.2289	0.2509	24.6988	0.3229	17.2691	0.2005	43.1727	0.4584	17.6707	0.3061	14.8594	0.3075	0.1619	-0.0429
Q99759	41.6933	0.4564	37.2205	0.4076	51.5974	0.4915	42.0128	0.4538	54.3131	0.5536	42.1725	0.4481	45.2077	0.4685	-0.0343	-0.0254
P01375	8.1545	0.2196	12.0172	0.2364	21.03	0.2923	24.0343	0.3123	27.4678	0.3559	12.4464	0.2563	17.1674	0.2788	0.066	-0.2439
Q9Y3Q3	0	0.1866	3.6866	0.1998	5.9908	0.2168	17.0507	0.2303	15.2074	0.3294	13.8249	0.239	4.6083	0.2337	0.1529	-0.1446
Q9UKT7	6.5421	0.1554	6.5421	0.1388	12.1495	0.2716	17.2897	0.2102	20.0935	0.334	9.5794	0.2168	6.7757	0.2211	0.1259	-0.1973
P09341	5.6075	0.2622	12.1495	0.2604	52.3365	0.536	30.8411	0.3482	46.729	0.4875	28.0374	0.3662	20.5607	0.3768	0.0686	-0.1838
P09668	0	0.1512	0.2985	0.172	0	0.1295	3.5821	0.0884	8.6567	0.297	2.6866	0.1703	0	0.1681	0.1726	-0.1661
E9PMT9	76.9784	0.5827	56.8345	0.5316	93.5252	0.6581	49.6403	0.4678	92.8058	0.6706	34.5324	0.4773	83.4532	0.5647	0.1206	0.0174
P52945	71.3781	0.6039	59.364	0.5062	66.7845	0.6635	64.6643	0.664	74.205	0.7117	60.424	0.5696	68.1979	0.6198	-0.2844	-0.0581
Q9Y5N6	21.4286	0.2594	24.6032	0.2535	44.8413	0.4758	34.5238	0.3644	46.8254	0.5057	35.3175	0.3541	34.127	0.3688	0.0357	-0.1338
O15354	26.5905	0.2598	24.9592	0.2503	44.0457	0.4374	32.9527	0.3309	45.1876	0.4214	30.3426	0.3491	30.1795	0.3415	0.0133	-0.2613
Q5H9I0	31.6049	0.4299	22.2222	0.3567	48.8889	0.4689	46.1728	0.4827	50.8642	0.5316	30.8642	0.3999	34.8148	0.4449	-0.0625	-0.0886
Q13546	30.4024	0.3809	23.845	0.3237	33.085	0.3933	28.763	0.3584	47.8391	0.4978	27.5708	0.3669	28.0179	0.3868	0.041	-0.0567
O14744	2.9827	0.2158	4.5526	0.2164	5.1805	0.2364	23.0769	0.2612	15.3846	0.3251	8.4772	0.2086	5.1805	0.2439	0.1068	-0.143
Q8WUI4	49.7899	0.4989	40.2311	0.4104	62.605	0.5645	50.3151	0.4956	67.2269	0.6315	49.895	0.5003	53.3613	0.5169	-0.142	-0.147
P35354	1.3245	0.1743	3.4768	0.1781	16.0596	0.2468	19.702	0.2237	18.7086	0.32	2.649	0.1774	4.1391	0.22	0.1265	-0.1733
Q8N6D2	3.6437	0.1104	4.8583	0.1482	42.5101	0.435	19.8381	0.2431	38.4615	0.3732	16.1943	0.2798	14.9798	0.2649	0.0937	-0.3168
P53041	9.018	0.249	12.8257	0.2414	23.2465	0.2827	18.2365	0.247	27.2545	0.3836	8.8176	0.2153	10.8216	0.2698	0.1131	-0.0879
Q7L7L0	24.6154	0.4027	27.6923	0.3557	43.0769	0.5176	63.8462	0.6261	35.3846	0.4688	42.3077	0.4901	31.5385	0.4768	-0.1337	0.0142
P11277	10.3884	0.3235	9.0314	0.2771	28.9191	0.3802	37.6228	0.3933	39.8222	0.4603	15.6762	0.2844	20.262	0.3531	0.0431	-0.008047
P19320	4.1949	0.2735	2.1651	0.2473	10.8254	0.3403	35.318	0.36	22.0568	0.3841	5.1421	0.2363	5.8187	0.3069	0.1063	-0.1844
P07305	89.1753	0.7099	63.9175	0.5953	100	0.8829	74.2268	0.7273	91.7526	0.8548	78.3505	0.6952	81.4433	0.7442	-0.4022	0.3377
Q8WVM8	6.0748	0.2407	8.7227	0.2146	16.0436	0.2872	24.2991	0.2791	29.9065	0.3797	14.6417	0.2476	14.7975	0.2748	0.0755	-0.1606
Q9NRG9	12.0879	0.2527	16.3004	0.2594	15.3846	0.289	27.8388	0.322	25.0916	0.3603	8.4249	0.2308	18.6813	0.2857	0.0487	-0.237
Q01094	43.7071	0.5022	35.6979	0.4075	72.9977	0.6457	56.7506	0.5497	72.0824	0.6586	48.0549	0.4997	54.9199	0.5439	-0.0998	-0.1109
P14618	3.7665	0.254	4.3315	0.2312	1.8832	0.2642	32.58	0.3574	11.2994	0.3348	3.9548	0.1962	4.1431	0.273	0.0927	-0.2197
P49336	27.5862	0.3696	26.5086	0.3441	38.1466	0.4237	37.2845	0.3981	45.0431	0.4876	28.6638	0.3836	29.7414	0.4011	-0.035	-0.0345
P25929	0.5208	0.0532	4.9479	0.0931	4.9479	0.1937	8.0729	0.1338	20.5729	0.2368	16.9271	0.2374	7.8125	0.158	0.1225	-0.3511
Q16602	0	0.0761	2.603	0.1012	5.2061	0.1968	9.9783	0.1232	11.0629	0.2098	7.5922	0.1671	1.5184	0.1457	0.1487	-0.3098
Q8N1E6	0	0.096	2.6316	0.0984	2.8708	0.2491	6.4593	0.1683	9.3301	0.3009	4.7847	0.1567	2.8708	0.1782	0.1647	-0.2377
Q96DN6	89.7308	0.7613	69.99	0.5991	94.8156	0.875	87.9362	0.8314	94.4168	0.9172	90.8275	0.8085	92.9212	0.7987	-0.536	-0.1292
P24864	23.6585	0.2696	20	0.2523	35.8537	0.3952	30.7317	0.3131	41.2195	0.4243	26.5854	0.3084	31.2195	0.3272	-0.0106	-0.1286
Q2TAC6	46.0922	0.5147	40.1804	0.4228	69.3387	0.6311	65.7315	0.6086	69.4389	0.6475	54.1082	0.5406	59.018	0.5609	-0.1894	-0.0311
P20700	42.6621	0.4849	23.7201	0.3876	85.1536	0.6242	65.529	0.6077	85.8362	0.7107	51.3652	0.5384	61.0922	0.5589	-0.1569	0.017
Q13972	15.2396	0.2954	13.2757	0.2589	29.8508	0.3819	34.564	0.3717	40.2985	0.4406	20.7384	0.315	21.9167	0.3439	0.0215	-0.1182
P78543	1.2658	0.194	8.8608	0.2225	2.5317	0.2763	20.2532	0.2928	18.9873	0.3499	15.8228	0.2501	9.4937	0.2642	0.1177	-0.2089
O00222	1.5419	0.1568	3.304	0.1472	8.8106	0.2173	18.2819	0.2295	16.4097	0.3038	5.1762	0.1885	5.7269	0.2072	0.1252	-0.2367
Q9UII4	3.9063	0.1935	5.1758	0.1816	10.3516	0.2501	18.6523	0.2163	17.1875	0.3355	6.25	0.1962	7.4219	0.2289	0.1152	-0.1631
O00268	75.576	0.665	49.8618	0.4885	86.3595	0.7616	78.9862	0.778	88.2028	0.818	81.4747	0.735	80.1843	0.7077	-0.4793	-0.1458
Q13114	6.162	0.2069	10.2113	0.2031	54.5775	0.4766	26.5845	0.2857	60.7394	0.5091	18.662	0.3055	23.2394	0.3312	0.0358	-0.1035
Q68DK7	74.7557	0.6277	57.9805	0.5117	99.0228	0.8238	74.43	0.6822	95.4397	0.8608	86.8078	0.6986	91.5309	0.7008	-0.2759	0.003604
Q9H0R8	2.5641	0.2231	12.8205	0.3038	36.7521	0.4105	40.1709	0.4505	47.0086	0.4843	43.5897	0.4329	40.1709	0.3841	-0.1072	-0.003467
P09603	58.8448	0.5683	57.4007	0.4744	61.5524	0.6418	60.1083	0.5604	65.704	0.6736	62.4549	0.5974	60.6498	0.586	-0.2126	-0.0676
P01106	44.8747	0.5261	46.4693	0.4698	83.8269	0.7058	56.7198	0.5657	78.5877	0.7211	60.8201	0.5767	66.7426	0.5942	-0.1887	0.002449
P40938	0	0.1858	1.9663	0.1599	2.2472	0.2804	19.382	0.276	13.764	0.3352	5.8989	0.1929	0	0.2383	0.1563	-0.1693
P01574	0	0.0582	0.5348	0.0788	0	0.1586	3.2086	0.1311	11.7647	0.2695	8.0214	0.1874	0	0.1473	0.1798	-0.1626
Q96GM5	30.0971	0.4314	23.301	0.3488	35.3398	0.4583	50.6796	0.4963	45.4369	0.5347	33.5922	0.4236	33.3981	0.4488	-0.1328	-0.0444
P05771	14.456	0.2483	15.3502	0.2378	28.9121	0.3799	22.0566	0.2658	36.5127	0.4176	19.6721	0.2674	20.5663	0.3028	0.067	-0.1037
Q9P2L0	1.7782	0.1437	2.3709	0.1372	5.5038	0.1988	14.4793	0.1901	13.6325	0.2889	4.8264	0.1729	3.7257	0.1886	0.1457	-0.1766
Q6ZN18	59.5745	0.6146	58.4139	0.5235	64.9903	0.6436	58.2205	0.5998	67.5048	0.7247	62.2824	0.6367	59.381	0.6238	-0.3316	0.0091
Q08257	0	0.1607	2.7356	0.1658	0	0.1503	16.1094	0.2463	7.9027	0.313	5.1672	0.194	1.5198	0.205	0.1205	-0.2707
P19876	1.8692	0.2273	12.1495	0.234	42.0561	0.4719	13.0841	0.2852	29.9065	0.4178	25.2336	0.3281	16.8224	0.3274	0.1127	-0.2211
P35558	5.627	0.2525	3.0547	0.2285	14.1479	0.2573	23.7942	0.2729	14.1479	0.3363	5.7878	0.1949	5.4662	0.2571	0.1348	-0.162
P28715	55.312	0.5145	45.5312	0.4413	74.3676	0.6441	64.5869	0.5893	75.5481	0.6835	61.3828	0.5687	69.0557	0.5736	-0.1928	0.0144
Q969F8	7.2864	0.1284	13.8191	0.1559	24.3719	0.3281	31.1558	0.3122	26.8844	0.3558	23.6181	0.2855	23.8694	0.261	0.0087	-0.3213
P46934	33.7377	0.4055	27.7483	0.357	53.677	0.4498	38.135	0.4034	62.1683	0.5495	34.4958	0.4043	39.1964	0.4283	0.0441	-0.0417

## Sheet: Sheet1
	Supplementary Table 8. Disorder analysis of the perotens upregulated by more than 10 folds (from the Table S1)
UniProt ID	PPIDR IUPred_L	MDS IUPred_L	PPIDR IUPred_S	MDS IUPred_S	PPIDR PONDR VL3	MDS PONDR VL3	PPIDR PONDR VLXT	MDS PONDR VLXT	PPIDR PONDR VSL2	MDS PONDR VSL2	PPIDR PONDR FIT	MDS PONDR FIT	PPIDR mean	MDS mean	Delta CDF	Delta CH
P35869	23.3491	0.3609	18.8679	0.3243	36.7925	0.4392	26.8868	0.328	50.4717	0.5052	24.1745	0.3387	26.4151	0.3827	0.0703	-0.0739
P01833	13.089	0.2944	13.2199	0.2531	22.2513	0.2988	29.9738	0.3469	29.1885	0.4053	20.9424	0.2861	20.4189	0.3141	0.0765	-0.1467
Q8TDS5	1.6549	0.1229	12.766	0.1585	28.1324	0.315	27.6596	0.2769	33.3333	0.3786	25.0591	0.2944	24.1135	0.2577	0.005329	-0.3394
P18075	8.5847	0.2331	12.065	0.2302	17.8654	0.2726	11.6009	0.2098	27.1462	0.3837	13.9211	0.2508	13.9211	0.2634	0.1284	-0.1392
Q9NZN9	23.6979	0.346	18.75	0.3067	24.4792	0.3697	28.3854	0.357	33.0729	0.4524	25.7813	0.3217	24.4792	0.3589	-0.0339	-0.0669
Q9HC73	11.3208	0.2069	15.0943	0.2287	12.3989	0.2218	15.903	0.1912	21.0243	0.3286	10.5121	0.2245	13.4771	0.2336	0.0875	-0.1521
Q96BR1	8.871	0.2068	14.1129	0.2092	15.7258	0.3025	22.7823	0.2845	20.1613	0.3529	16.129	0.2438	14.5161	0.2666	0.0678	-0.1354
Q9BXT4	14.2373	0.2388	13.1356	0.2055	23.8983	0.3457	15.5932	0.2122	27.3729	0.3902	17.2881	0.2492	16.1864	0.2736	0.1163	-0.1685
O43524	76.9688	0.6365	62.5557	0.5295	82.318	0.6741	64.0416	0.6442	85.8841	0.8076	81.8722	0.7548	79.9406	0.6745	-0.2821	-0.0533
Q8TC59	17.6773	0.2561	12.4358	0.2197	20.4522	0.301	24.5632	0.2708	29.4964	0.375	15.3135	0.2366	18.2939	0.2766	0.1056	-0.1615
P16150	84.5	0.6919	78.5	0.5568	86.25	0.7878	85.75	0.825	83.5	0.8086	90.25	0.8218	83.75	0.7487	-0.5317	-0.1714
Q7Z5D8	60.1064	0.5684	55.8511	0.4685	68.0851	0.6027	57.9787	0.5489	79.7872	0.7268	62.766	0.5794	65.9574	0.5825	-0.0885	0.2907
Q86SG6	13.2948	0.2648	11.2717	0.2333	20.2312	0.3501	33.526	0.3583	26.5896	0.3795	12.4278	0.2561	16.9075	0.307	0.0367	-0.2428
O43918	51.5596	0.496	40.367	0.4005	61.6514	0.606	55.7798	0.5429	70.6422	0.6573	53.0275	0.5213	54.4954	0.5374	-0.2373	-0.1436
O60449	1.1614	0.1623	1.9745	0.1539	7.3171	0.2002	7.2009	0.1274	17.6539	0.3112	2.2067	0.1568	2.5552	0.1853	0.1624	-0.1002
P48058	2.6608	0.167	3.1042	0.1723	2.6608	0.2001	18.071	0.2347	13.969	0.3019	8.0931	0.2046	3.1042	0.2134	0.1298	-0.2249
Q8NFJ6	0.2604	0.0614	8.5938	0.1131	9.8958	0.2237	11.7188	0.1394	16.4063	0.2207	11.4583	0.1905	8.3333	0.1582	0.1264	-0.3401
P15144	5.4809	0.211	4.9638	0.1939	6.1013	0.178	17.1665	0.2298	18.9245	0.3348	8.7901	0.2158	8.8935	0.2272	0.1128	-0.1411
P25025	0.2778	0.0445	6.3889	0.0817	13.8889	0.2353	7.5	0.1105	14.4444	0.2286	13.0556	0.1929	8.3333	0.1489	0.1582	-0.4173
P05813	13.0233	0.3008	20.4651	0.3051	15.3488	0.2362	16.7442	0.2331	34.4186	0.4162	19.5349	0.3123	17.6744	0.3006	0.0632	0.0197
P37023	3.1809	0.2144	3.7773	0.1909	29.4235	0.3297	25.0497	0.2764	33.002	0.3883	12.9225	0.2587	17.2962	0.2764	0.0848	-0.1947
Q6Q2I8	0	0.1336	28.9474	0.3295	0	0.2272	0	0.1981	31.579	0.3973	39.4737	0.4297	0	0.2859	0.1828	-0.2562
Q14576	6.267	0.2482	10.8992	0.2493	8.7194	0.2461	23.1608	0.293	23.4332	0.3619	9.8093	0.2325	10.6267	0.2718	0.0752	-0.1875
Q6ZN66	8.3728	0.3042	6.3191	0.2565	22.9068	0.3381	30.1738	0.3427	36.9668	0.4569	16.2717	0.2966	14.8499	0.3325	0.0847	-0.0923
P02647	19.4757	0.3706	10.4869	0.3326	62.5468	0.5302	34.4569	0.3628	65.1685	0.5882	28.4644	0.3915	38.9513	0.4293	0.0712	-0.0177
Q02548	52.9412	0.5201	37.0844	0.43	58.5678	0.5635	52.6854	0.5593	69.5652	0.6183	52.1739	0.5146	56.266	0.5343	-0.2237	-0.0887
Q9H6Q3	13.41	0.257	13.41	0.2664	34.8659	0.451	50.1916	0.4869	38.6973	0.4633	29.5019	0.3616	24.5211	0.381	-0.0805	-0.1671
Q01860	41.6667	0.4559	35	0.3835	69.4444	0.6149	45.2778	0.445	71.9444	0.6456	39.4444	0.4579	53.3333	0.5005	-0.069	-0.1161
Q9NQM4	45.3271	0.4868	43.4579	0.4239	50.9346	0.5974	49.0654	0.541	55.6075	0.5686	49.5327	0.5111	47.1963	0.5215	-0.1507	0.0472
Q9Y5I7	0	0.0501	3.6066	0.0957	13.4426	0.2677	8.5246	0.1215	18.6885	0.2326	6.5574	0.1546	2.623	0.1537	0.1563	-0.3449
P05019	40.5128	0.387	41.0256	0.385	48.2051	0.563	50.2564	0.5077	57.9487	0.6066	47.6923	0.5097	46.1539	0.4931	-0.1919	0.0634
P21291	10.8808	0.1929	18.6529	0.2066	27.9793	0.4204	16.5803	0.2041	37.8238	0.4606	13.4715	0.2571	18.6529	0.2903	0.1306	-0.0502
P40763	10.5195	0.2544	10.6494	0.2333	26.6234	0.3348	22.2078	0.2711	32.3377	0.4026	15.3247	0.2607	18.052	0.2928	0.1262	-0.1279
P16284	15.4472	0.2957	12.8726	0.2652	23.3062	0.3631	27.3713	0.3063	36.0434	0.4275	13.6856	0.2801	17.3442	0.323	0.1019	-0.1575
Q9NQ94	4.5455	0.2736	7.2391	0.2409	6.9024	0.2777	39.0572	0.3795	17.6768	0.3633	5.5556	0.2256	7.7441	0.2934	0.0771	-0.1581
Q8TDQ0	0.6645	0.166	11.2957	0.1784	19.9336	0.2884	17.608	0.2514	29.5681	0.3347	14.6179	0.2504	7.309	0.2449	0.1221	-0.2385
Q6UWR7	0.2273	0.1247	0.4546	0.1243	0	0.114	7.7273	0.1591	5.6818	0.2594	2.7273	0.1579	0	0.1566	0.1721	-0.2045
Q9P0Z9	2.5641	0.1875	4.359	0.1857	8.2051	0.2297	21.7949	0.2464	18.9744	0.3178	6.1539	0.1913	4.6154	0.2264	0.161	-0.1784
Q6VVB1	0.5063	0.1604	3.2911	0.1649	8.3544	0.241	12.6582	0.196	13.9241	0.3253	8.1013	0.1806	5.8228	0.2114	0.1186	-0.2981
Q9BXC0	3.1792	0.0693	11.5607	0.1134	10.1156	0.2336	10.1156	0.1475	18.7861	0.2455	14.4509	0.2123	6.0694	0.1702	0.1399	-0.3342
P12830	21.3152	0.3798	18.1406	0.3234	27.2109	0.3533	28.2313	0.3365	30.3855	0.3957	7.2562	0.2421	15.9864	0.3385	0.1106	-0.0943
P51684	0	0.0441	5.0802	0.0753	6.4171	0.213	10.1604	0.1333	16.5775	0.2388	10.4278	0.2137	7.2193	0.153	0.1429	-0.3543
Q15848	32.7869	0.3743	29.918	0.3336	28.2787	0.3327	38.1148	0.3774	45.9016	0.477	38.9344	0.42	33.1967	0.3858	-0.0335	-0.1049
Q7Z4N2	20.0873	0.2916	17.7168	0.247	30.1934	0.3827	31.8777	0.3243	36.9308	0.4299	22.7698	0.3067	25.2651	0.3304	0.0611	-0.1434
Q5T7N2	41.8497	0.4779	32.7168	0.4047	71.5607	0.6537	55.6069	0.5248	74.9133	0.6909	55.3757	0.543	62.3121	0.5492	-0.1003	0.0657
Q86XI6	0.7018	0.1871	4.9123	0.2169	14.7368	0.2824	16.4912	0.2354	24.9123	0.389	7.7193	0.2255	5.614	0.2561	0.1392	-0.1162
P01042	38.354	0.4624	36.1801	0.3906	47.3603	0.5271	25.3106	0.2834	53.7267	0.5734	40.3727	0.4317	40.2174	0.4448	0.0606	-0.0163
Q6ZMB0	10.1563	0.2352	11.9792	0.2371	21.0938	0.3018	24.7396	0.2876	25.5208	0.389	19.5313	0.2661	15.8854	0.2861	0.0649	-0.1993
P02675	16.7006	0.3529	10.7943	0.303	24.2363	0.3465	31.7719	0.3367	37.0672	0.4606	14.4603	0.3033	15.6823	0.3505	0.0568	-0.0191
Q9HBE5	22.6766	0.3013	22.119	0.2946	45.9108	0.4672	37.1747	0.3764	53.7175	0.4996	26.9517	0.3475	36.6171	0.3811	0.008071	-0.1234
O15467	2.5	0.1849	8.3333	0.2049	12.5	0.2734	11.6667	0.2381	17.5	0.3119	24.1667	0.2832	10.8333	0.2494	0.1489	-0.1599
Q8NHP7	17.3152	0.288	16.9261	0.2709	48.4436	0.4623	26.2646	0.3055	46.6926	0.4637	22.5681	0.2983	33.0739	0.3481	0.0743	-0.1272
P51993	2.507	0.1612	3.8997	0.1874	0	0.1204	14.4847	0.2202	14.4847	0.2974	6.6852	0.1985	3.0641	0.1975	0.1434	-0.1133
Q9Y264	13.7177	0.323	7.9523	0.2702	47.7137	0.4178	29.4235	0.3259	50.6958	0.5405	32.8032	0.3826	30.8151	0.3767	0.1043	-0.0813
Q9UN76	2.1807	0.0543	5.919	0.0928	8.2555	0.2347	6.0748	0.0855	14.0187	0.2262	9.19	0.1938	8.567	0.1479	0.1585	-0.3819
P16499	5.6977	0.1852	5.4651	0.1725	10.2326	0.2456	11.7442	0.1918	17.4419	0.3213	6.3954	0.187	5.9302	0.2172	0.1537	-0.1207
P13535	32.3696	0.3796	8.4667	0.3099	60.6092	0.5336	45.6892	0.422	66.443	0.6349	50.3356	0.4579	54.1559	0.4563	-0.000557	0.00099
Q5VTT5	13.7787	0.3423	9.7425	0.2972	22.4078	0.3731	39.8747	0.417	34.3772	0.4393	10.508	0.2598	15.6576	0.3548	0.0209	-0.0763
Q7L1I2	10.6881	0.1189	12.4451	0.139	13.1772	0.2364	10.981	0.1443	18.1552	0.283	14.6413	0.2159	13.47	0.1896	0.1308	-0.2601
Q9BSE5	19.8864	0.314	17.3296	0.2859	28.4091	0.3431	25.8523	0.3246	32.1023	0.4164	17.0455	0.2992	21.875	0.3305	0.1459	-0.2405
P09693	10.989	0.2041	19.7802	0.235	13.7363	0.2615	19.7802	0.2265	40.1099	0.3836	25.2747	0.3247	17.033	0.2726	0.1275	-0.1398
P35575	0	0.0237	2.521	0.0607	0	0.1389	7.0028	0.0917	7.8431	0.1887	7.563	0.155	1.9608	0.1098	0.1486	-0.3931
A4D1S5	0	0.1419	6.4516	0.1546	7.8341	0.1958	15.6682	0.2254	16.5899	0.3168	11.0599	0.2251	9.6774	0.2099	0.1249	-0.1977
Q6P531	26.9777	0.3823	23.1237	0.3105	51.927	0.5271	48.6815	0.4871	63.286	0.5789	42.3935	0.4445	43.6106	0.4551	-0.0906	-0.2668
Q8NA23	0	0.1771	2.4523	0.1856	7.357	0.2227	4.9046	0.1419	14.9864	0.3308	5.7221	0.1816	1.3624	0.2066	0.1809	-0.1932
Q14314	5.6948	0.2471	8.656	0.2312	30.9795	0.3147	16.8565	0.2393	41.4579	0.427	15.262	0.2776	15.262	0.2895	0.0993	-0.0661
Q9NQH7	6.7061	0.2793	10.0592	0.2723	19.7239	0.3216	30.7692	0.339	23.4714	0.3744	6.3116	0.2262	11.8343	0.3021	0.1131	-0.1545
Q9UH90	19.323	0.306	17.3484	0.2723	35.1199	0.4174	29.6192	0.3185	38.9281	0.4561	21.5797	0.2999	22.9901	0.345	0.0726	-0.1158
Q9NZK5	0	0.1189	1.5656	0.1244	4.1096	0.1649	13.6986	0.164	11.3503	0.2804	3.1311	0.1618	0.9785	0.1691	0.1497	-0.2251
Q13875	69.9454	0.7444	68.8525	0.6396	86.3388	0.8184	71.0383	0.698	84.6995	0.8529	75.9563	0.6858	74.3169	0.7398	-0.4682	0.3825
P02774	0.211	0.192	1.0549	0.1832	63.2911	0.5095	9.9156	0.2314	45.1477	0.4848	5.0633	0.2242	1.8987	0.3042	0.1724	-0.1325
Q9BX63	16.5733	0.3	13.3707	0.2636	38.2706	0.3914	25.6205	0.2931	44.996	0.4775	20.5765	0.3045	22.9784	0.3383	0.1025	-0.0945
Q6W4X9	45.3875	0.4262	42.1074	0.3545	59.6146	0.5752	50.8815	0.5025	61.2956	0.6551	49.6925	0.518	49.4875	0.5053	-0.1986	-0.1771
O43602	32.3288	0.4545	36.4384	0.3976	49.0411	0.5185	50.411	0.5062	56.1644	0.5919	48.4932	0.4861	46.0274	0.4925	-0.1503	-0.0044
Q92878	24.314	0.3881	11.814	0.3135	68.2927	0.5733	45.6555	0.4518	71.3415	0.6486	49.0854	0.472	51.1433	0.4746	-0.0213	0.0226
Q9H0N5	0	0.1859	4.6154	0.2005	23.8462	0.2528	23.8462	0.2597	39.2308	0.4155	27.6923	0.3394	13.0769	0.2756	0.1421	-0.1895
Q01892	26.7176	0.3788	25.5725	0.367	67.9389	0.5987	55.3435	0.5609	58.397	0.5785	54.1985	0.4873	48.4733	0.4952	-0.2092	-0.1005
O00254	0	0.0381	1.6043	0.0736	0	0.1452	0.2674	0.0562	11.23	0.1806	4.5455	0.141	0	0.1058	0.1828	-0.4371
Q9BUA6	8.4071	0.3214	8.8496	0.301	23.0089	0.4121	34.5133	0.4004	45.1327	0.4851	26.1062	0.3625	23.0089	0.3804	0.0542	-0.1334
P20337	5.9361	0.2059	15.0685	0.2245	16.4384	0.2522	24.6575	0.2907	26.9406	0.3852	21.9178	0.2896	17.8082	0.2747	0.0866	-0.123
Q7Z3Z2	18.9744	0.3598	22.0513	0.3485	73.8461	0.5652	53.8462	0.5379	72.8205	0.6258	47.6923	0.5083	49.7436	0.4909	-0.0798	-0.0684
O14944	2.9586	0.107	11.2426	0.15	8.284	0.271	28.9941	0.3018	17.1598	0.2935	27.2189	0.3021	15.9763	0.2376	0.0184	-0.2785
P51864	2.1277	0.1614	11.1702	0.169	12.234	0.3294	15.4255	0.2126	33.5106	0.3846	9.0426	0.2353	9.0426	0.2487	0.1346	-0.1856
O15303	5.1311	0.203	4.675	0.1783	12.3147	0.2584	20.8666	0.2785	20.7526	0.3421	9.5781	0.2233	9.008	0.2473	0.0955	-0.2593
P55259	2.0484	0.1614	3.1657	0.1575	10.6145	0.2354	20.1117	0.2576	19.1806	0.324	7.635	0.2057	4.6555	0.2236	0.1308	-0.1814
Q9H3N8	0	0.0703	11.0256	0.1299	21.2821	0.2578	8.9744	0.1458	26.1539	0.3132	18.9744	0.2575	14.6154	0.1958	0.1482	-0.3172
Q9UKY0	1.7046	0.1595	0.5682	0.1627	0	0.1575	17.0455	0.1859	6.8182	0.2531	9.6591	0.2155	0.5682	0.1891	0.1219	-0.1437
Q969V1	0	0.0437	5.5882	0.0717	2.6471	0.1695	12.0588	0.1401	6.7647	0.1778	8.2353	0.1781	4.7059	0.1302	0.1276	-0.3618
P41159	0	0.1092	2.994	0.137	0	0.2216	18.5629	0.2268	10.1796	0.3047	9.5808	0.2296	0.5988	0.2048	0.1336	-0.2845
Q8IZ08	14.17	0.214	13.5628	0.2072	35.83	0.393	36.2348	0.382	39.2713	0.4155	33.4008	0.3782	30.7692	0.3317	-0.0725	-0.3281
P40238	8.8189	0.2771	9.2913	0.2647	26.9291	0.3861	32.2835	0.3407	41.5748	0.4531	14.4882	0.2683	21.1024	0.3317	0.0489	-0.1365
Q9NRJ3	32.2835	0.3683	36.2205	0.3497	40.1575	0.5679	38.5827	0.4687	38.5827	0.483	35.4331	0.44	39.3701	0.4463	-0.099	0.0292
Q6JBY9	100	0.865	94.4712	0.7152	100	0.9167	80.7692	0.7343	100	0.9633	97.5962	0.8056	99.5192	0.8334	-0.3804	0.1221
P22301	5.618	0.1984	3.9326	0.2026	12.9214	0.3532	30.3371	0.3136	23.0337	0.3947	18.5393	0.3004	7.8652	0.2938	0.0797	-0.1435
P46059	0.4237	0.1034	3.3898	0.1286	1.6949	0.1649	9.4633	0.1624	13.9831	0.2572	7.3446	0.1926	2.2599	0.1682	0.1566	-0.325
P57796	54.9091	0.61	48.3636	0.5188	75.6364	0.7022	73.0909	0.6908	72.3636	0.69	50.1818	0.5655	59.2727	0.6295	-0.3032	0.0326
P19237	26.738	0.3999	22.9947	0.3505	78.6096	0.7052	71.123	0.6834	68.984	0.674	61.4973	0.5507	63.1016	0.5606	-0.2691	0.0374
Q9UKX2	26.4297	0.3734	7.831	0.302	59.9691	0.5373	44.1525	0.4194	66.7182	0.6318	49.2014	0.4514	55.0232	0.4526	0.007443	-0.008791
P04234	0	0.151	8.7719	0.18	1.7544	0.2349	21.6374	0.2781	19.2983	0.2881	18.7135	0.2745	8.7719	0.2345	0.1302	-0.2218
Q9BY14	0	0.1428	1.2048	0.1427	0	0.3051	14.4578	0.2263	11.6466	0.3252	6.4257	0.1969	1.2048	0.2232	0.1481	-0.2953
Q9UBR1	1.0417	0.2084	3.125	0.2017	13.2813	0.2476	25	0.3011	25.7813	0.3456	9.1146	0.2309	5.2083	0.2559	0.1173	-0.1583
Q06141	5.7143	0.1954	6.8571	0.2269	20.5714	0.2724	20.5714	0.2511	42.2857	0.4527	18.8571	0.3156	14.2857	0.2857	0.0889	-0.1814
O15552	9.0909	0.0842	9.697	0.1021	13.3333	0.2247	14.5455	0.1771	13.9394	0.2369	13.9394	0.2231	11.8182	0.1747	0.1153	-0.3784
O15123	3.8307	0.2835	2.621	0.2348	27.0161	0.3238	16.129	0.2196	46.9758	0.4727	8.0645	0.2815	8.0645	0.3026	0.1567	-0.0576
Q7Z3B1	4.8023	0.2413	3.1073	0.2319	2.2599	0.1912	15.8192	0.2278	11.5819	0.3075	5.0847	0.1848	0.565	0.2308	0.1289	-0.2326
O95264	0.907	0.0814	4.3084	0.105	7.0295	0.1833	4.0816	0.1188	15.1927	0.2605	5.4422	0.1745	2.4943	0.1539	0.1694	-0.2683
O15264	8.2192	0.2052	12.6027	0.2237	21.6438	0.2867	20	0.2668	30.6849	0.3859	17.2603	0.2525	12.8767	0.2701	0.0838	-0.1358
O75508	0	0.0262	2.8986	0.0522	0	0.198	5.314	0.0953	7.2464	0.1645	8.2126	0.1717	4.3478	0.118	0.1524	-0.516
Q9UJQ4	52.7066	0.539	38.5565	0.4388	66.3818	0.6197	54.6059	0.5162	68.471	0.6421	43.5897	0.4874	56.8851	0.5405	-0.1298	-0.1157
Q13562	39.3258	0.5231	40.7303	0.4769	63.764	0.6235	45.5056	0.5124	68.5393	0.6896	47.191	0.5208	52.2472	0.5577	-0.1876	0.0465
P62987	13.2813	0.3342	19.5313	0.3094	41.4063	0.5225	42.1875	0.4556	39.8438	0.4856	21.875	0.3562	23.4375	0.4106	0.0639	0.0611
Q9UK55	12.6126	0.2343	11.9369	0.2121	23.4234	0.3095	20.7207	0.2806	24.5496	0.3977	19.5946	0.2673	13.5135	0.2836	0.062	-0.1875
Q9NNX6	6.1881	0.2917	6.4356	0.255	54.4555	0.4884	17.3267	0.2753	57.4257	0.5314	12.6238	0.2828	16.5842	0.3541	0.1008	-0.0606
Q9UMX6	0	0.1625	9	0.2051	14	0.2939	35	0.3182	20	0.3431	14.5	0.2631	13	0.2643	0.1121	-0.0596
Q9H9Z2	30.1435	0.4194	34.9282	0.3665	70.8134	0.6602	42.1053	0.4128	76.555	0.6587	47.3684	0.4777	47.3684	0.4992	-0.0325	-0.0728
Q9Y2C9	0	0.0728	1.3819	0.0841	0	0.1761	6.0302	0.1241	7.1608	0.255	3.5176	0.1379	1.1307	0.1417	0.1668	-0.2543
O00626	0	0.056	5.3763	0.1046	0	0.1025	11.828	0.2399	11.828	0.2322	18.2796	0.2571	2.1505	0.1654	0.1567	-0.2796
P04155	0	0.1365	9.5238	0.1715	33.3333	0.448	30.9524	0.3123	13.0952	0.3809	22.6191	0.3305	11.9048	0.2966	0.0646	-0.2065
Q99572	1.5126	0.1389	7.395	0.1499	17.479	0.2691	17.3109	0.2028	23.5294	0.3371	4.3698	0.1862	6.8908	0.214	0.1306	-0.1499
Q92968	28.0397	0.3365	26.0546	0.3252	36.4764	0.4351	48.139	0.4487	48.3871	0.5181	31.7618	0.4167	34.4913	0.4134	-0.0806	-0.1541
Q2M3G0	4.4551	0.1695	3.5004	0.1575	8.9101	0.2588	18.6157	0.2408	20.2864	0.3227	8.035	0.2154	6.7621	0.2274	0.1271	-0.2666
Q96P20	1.4479	0.1346	3.9575	0.1387	20.7529	0.3409	17.8571	0.2421	25.9653	0.3567	11.1004	0.2164	9.556	0.2382	0.1121	-0.1892
Q9UKT9	36.9352	0.4451	33.0059	0.3704	57.1709	0.5637	54.4204	0.4731	63.6542	0.5911	40.2751	0.4447	50.0982	0.4813	-0.0639	0.000758
O15078	25.8169	0.4244	10.6495	0.3345	87.8984	0.6613	49.3344	0.4705	87.858	0.7199	42.6785	0.4775	57.4425	0.5147	-0.01	0.0475
Q02325	0	0.1992	6.25	0.2259	40.625	0.4818	9.375	0.28	44.7917	0.4839	20.8333	0.3218	3.125	0.3321	0.1769	-0.1306
P14902	5.2109	0.1786	10.4218	0.1913	10.4218	0.2342	12.407	0.1771	18.1141	0.3384	10.4218	0.2164	11.4144	0.2227	0.1603	-0.198
Q9BXR5	0.2466	0.0831	0.9864	0.087	2.9593	0.1551	8.508	0.1325	9.1245	0.2587	3.9458	0.1568	1.7263	0.1455	0.1567	-0.2225
Q8N6F1	4.9107	0.1122	13.8393	0.1369	19.1964	0.2532	18.75	0.227	19.6429	0.335	20.5357	0.2677	17.4107	0.222	0.054	-0.4044
Q9NRD1	6.8259	0.1537	15.3584	0.1869	10.9215	0.2106	21.1604	0.2288	19.4539	0.2823	16.7236	0.2152	16.041	0.2129	0.0631	-0.1398
Q9H2M3	1.3774	0.2073	4.9587	0.2154	2.2039	0.1969	31.405	0.3408	14.3251	0.3165	8.8154	0.2087	6.0606	0.2476	0.0791	-0.159
Q68DA7	57.7872	0.5452	45.8069	0.4462	71.7407	0.6624	51.0923	0.5084	74.7005	0.6859	47.3573	0.4895	57.5758	0.5563	-0.0776	-0.0174
Q96JF0	18.7146	0.307	21.5501	0.3036	34.9716	0.3862	28.5444	0.3163	39.8866	0.4552	26.087	0.3538	24.0076	0.3537	0.0567	-0.0731
Q13790	7.9755	0.247	8.589	0.222	26.6871	0.3463	33.1288	0.3569	38.0368	0.4068	16.8712	0.3001	19.0184	0.3132	0.0349	-0.2193
Q9UKJ0	2.6432	0.2085	3.9648	0.2235	26.4317	0.2945	34.8018	0.3816	48.4582	0.4411	38.7665	0.4201	25.5507	0.3282	-0.0346	-0.1481
P08123	83.7482	0.8201	81.2592	0.6535	82.9429	0.7802	79.2826	0.7809	84.1142	0.8558	83.0161	0.7868	83.3089	0.7795	-0.5181	-0.0555
Q8NEP3	63.5862	0.589	54.8966	0.4951	72	0.7206	68.2759	0.6376	72.6897	0.7155	66.8966	0.6055	68.1379	0.6272	-0.2611	0.0556
P30838	5.0773	0.2186	6.181	0.2062	14.7903	0.3087	32.2296	0.322	25.1656	0.3548	11.0375	0.2541	11.0375	0.2774	0.0984	-0.1903
Q8IYL9	0	0.0459	3.5608	0.0634	3.8576	0.1686	10.3858	0.1221	15.727	0.2028	11.5727	0.1911	3.8576	0.1323	0.1478	-0.3307
P10747	2.2727	0.1066	10.9091	0.1491	11.3636	0.1742	15	0.171	19.0909	0.3154	14.0909	0.2466	14.0909	0.1938	0.0828	-0.191
Q8WXH4	0	0.1179	1.2384	0.1103	11.4551	0.2252	16.4087	0.205	14.2415	0.2886	6.192	0.1761	3.4056	0.1872	0.1467	-0.2997
Q8IWU9	7.1429	0.2212	7.7551	0.2066	18.5714	0.3131	21.2245	0.275	24.6939	0.3864	13.2653	0.2491	12.2449	0.2752	0.1096	-0.1104
P34972	3.8889	0.0825	10.5556	0.1232	11.3889	0.2363	12.5	0.1761	18.3333	0.2683	14.4444	0.2242	10.5556	0.1851	0.1177	-0.386
Q8NEV8	69.633	0.5896	55.9578	0.5114	78.8839	0.6368	49.0196	0.4828	91.2016	0.7654	67.2197	0.6064	71.996	0.5988	-0.0401	0.0207
Q13258	1.1142	0.0713	6.9638	0.0916	8.6351	0.2007	15.5989	0.1925	19.4986	0.2551	14.4847	0.2217	9.7493	0.1721	0.1345	-0.3461
P49675	7.3684	0.3344	9.8246	0.2993	41.0526	0.4201	32.9825	0.389	36.1404	0.443	15.0877	0.2939	15.7895	0.3633	0.1086	-0.1158
P17735	5.5066	0.1722	8.37	0.1718	22.0264	0.316	32.3789	0.3342	21.5859	0.3208	15.859	0.2371	17.8414	0.2587	0.0621	-0.2279
Q8N271	0.2398	0.1567	0.8393	0.1543	20.9832	0.3118	30.2158	0.3124	31.5348	0.3508	11.271	0.2407	6.8345	0.2544	0.1087	-0.285
P08319	0	0.1167	2.1053	0.1245	1.8421	0.1778	7.3684	0.1736	6.8421	0.2788	3.4211	0.1574	1.0526	0.1715	0.1719	-0.3027
Q14330	0	0.0255	4.5317	0.062	5.7402	0.2127	13.5952	0.1391	17.8248	0.2248	18.1269	0.243	6.0423	0.1512	0.1094	-0.3878
Q13882	0.8869	0.1579	2.8825	0.1447	9.5344	0.2082	14.1907	0.2488	17.7384	0.3232	5.9867	0.1845	3.7694	0.2112	0.1473	-0.1414
O60500	19.8227	0.3677	13.054	0.3072	19.9033	0.3381	33.199	0.3706	29.9758	0.415	14.2627	0.2648	16.5995	0.3439	0.0693	-0.161
P15173	32.5893	0.4353	27.2321	0.3897	96.4286	0.7161	58.0357	0.5569	77.6786	0.6621	50.4464	0.509	62.5	0.5449	-0.0835	-0.0341
O00398	0	0.03	5.3097	0.0707	5.6047	0.1984	10.6195	0.124	13.2743	0.1945	15.9292	0.2073	5.8997	0.1374	0.1242	-0.3762
P02750	5.1873	0.2407	5.7637	0.2128	23.0548	0.3303	17.0029	0.2363	27.9539	0.4071	8.3574	0.2362	7.781	0.2772	0.1233	-0.2128
P07510	0.5803	0.0997	2.3211	0.1238	1.9342	0.2619	13.9265	0.2171	17.0213	0.2683	5.2224	0.1914	3.4816	0.1937	0.1411	-0.311
Q08ET2	14.1414	0.2934	14.899	0.2682	18.6869	0.3462	27.0202	0.2942	32.0707	0.4129	15.6566	0.2789	17.9293	0.3156	0.0946	-0.1701
Q16653	2.834	0.1194	6.4777	0.1512	6.0729	0.2478	20.2429	0.2413	14.17	0.2726	12.5506	0.2387	7.6923	0.2118	0.1076	-0.2774
Q7L190	46.7105	0.5115	40.7895	0.4401	56.9079	0.5943	49.6711	0.4853	64.1447	0.6476	47.6974	0.4831	51.9737	0.527	-0.1158	-0.0223
Q86XR7	19.5745	0.3694	27.6596	0.3628	44.2553	0.4454	37.4468	0.3891	50.2128	0.5112	34.4681	0.3816	34.4681	0.4099	0.0472	-0.0241
F8WE95	14.0244	0.2899	17.6829	0.2562	21.9512	0.3109	28.6585	0.3111	31.0976	0.3996	27.439	0.3472	23.7805	0.3192	0.0687	-0.1911
P56706	0	0.1367	0	0.1204	11.1748	0.2575	19.7708	0.2631	13.7536	0.3071	6.3037	0.1815	3.4384	0.2111	0.1059	-0.1003
O00590	5.4688	0.0708	10.6771	0.1095	10.9375	0.1784	15.1042	0.1612	16.9271	0.2258	13.2813	0.1905	13.5417	0.156	0.0822	-0.4036
B2R4C5	0	0.1038	2.7027	0.1123	0	0.1152	16.2162	0.2422	8.1081	0.251	8.1081	0.2394	0	0.1773	0.0824	-0.1425
P06731	12.6781	0.3408	7.1225	0.2976	11.8234	0.2494	40.5983	0.4084	27.4929	0.3946	9.5442	0.2557	16.2393	0.3244	0.0136	-0.1467
Q8NEE6	1.9048	0.1119	5.8503	0.1207	8.8435	0.2744	15.6463	0.2043	19.3197	0.2974	6.2585	0.1835	6.3946	0.1987	0.1133	-0.1772
O60883	12.8898	0.1773	19.3347	0.1979	30.1455	0.3767	27.8586	0.3032	32.4324	0.3521	23.2848	0.2975	24.948	0.2841	0.0245	-0.3279
O14791	14.0704	0.2752	13.0653	0.2405	21.608	0.3336	42.7136	0.4295	29.8995	0.4089	22.3618	0.3298	18.3417	0.3362	-0.0399	-0.1719
Q14028	59.8721	0.5402	51.1591	0.4427	60.8313	0.5952	58.1935	0.5398	62.4301	0.6237	57.0743	0.5189	59.952	0.5434	-0.2228	-0.0167
Q9Y616	8.2215	0.1936	9.396	0.1976	28.6913	0.3396	21.1409	0.2521	37.4161	0.4281	18.4564	0.2504	19.9664	0.2769	0.1157	-0.1559
P43353	0.8547	0.1974	3.6325	0.1993	17.094	0.2942	24.1453	0.2846	24.1453	0.356	8.3333	0.2394	6.1966	0.2618	0.0969	-0.228
P28907	0.6667	0.1654	3.3333	0.1721	9.6667	0.2099	7.6667	0.1728	18	0.3164	8	0.1866	4.6667	0.2039	0.1676	-0.1625
Q9NYK1	0.572	0.1005	0.9533	0.0982	6.0057	0.2182	7.245	0.1359	12.7741	0.3055	4.0038	0.1535	1.6206	0.1686	0.1707	-0.2111
P17927	3.6783	0.2358	5.2967	0.2476	13.3399	0.3179	11.5743	0.2114	21.8735	0.3744	2.6974	0.1699	6.1795	0.2595	0.1512	-0.1589
Q7Z614	18.6709	0.2516	20.2532	0.236	22.4684	0.3889	32.9114	0.3952	29.4304	0.4364	22.7848	0.314	20.8861	0.337	0.0124	-0.1119
P14555	0	0.0422	3.4722	0.0764	40.2778	0.3984	2.7778	0.0976	58.3333	0.4919	13.1944	0.2616	4.1667	0.228	0.1729	-0.0304
O95715	0	0.2122	6.3063	0.2369	57.6577	0.5125	37.8378	0.4256	49.5496	0.5057	32.4324	0.4333	22.5225	0.3877	-0.0469	0.0492
P53007	1.2862	0.1932	3.537	0.1914	7.074	0.1954	10.2894	0.215	19.2926	0.316	9.9679	0.221	8.0386	0.222	0.1077	-0.1785
Q96S42	3.17	0.2197	4.611	0.2303	9.5101	0.3203	34.5821	0.376	32.5648	0.3828	13.2565	0.2556	11.8156	0.2974	0.0296	-0.1552
Q9NQ25	6.2687	0.23	9.2537	0.2324	12.8358	0.2974	18.806	0.2541	32.2388	0.3709	7.1642	0.2392	7.7612	0.2707	0.1404	-0.1933
O14905	0.2801	0.1708	0.8403	0.1655	27.451	0.3927	15.9664	0.262	33.8936	0.4401	5.042	0.2227	6.7227	0.2756	0.1152	-0.1256
P05177	0.7752	0.1912	1.3566	0.1891	0	0.2134	12.9845	0.2365	18.2171	0.331	5.4264	0.2067	1.3566	0.228	0.1413	-0.1965
P55285	19.2405	0.3564	13.5443	0.304	22.9114	0.324	33.7975	0.3649	36.962	0.4209	14.8101	0.2963	20	0.3444	0.0662	-0.0696
Q10981	0	0.0973	0.8746	0.1072	0	0.1402	12.2449	0.1835	6.1225	0.2285	6.1225	0.1474	0.8746	0.1507	0.1464	-0.2565
Q6UXB2	29.4118	0.3449	21.0084	0.3559	100	0.7498	55.4622	0.594	94.958	0.7305	72.2689	0.6469	62.1849	0.5704	-0.1377	0.0808
Q12864	9.2548	0.2853	5.5289	0.2518	3.3654	0.2296	17.0673	0.2677	17.7885	0.3413	5.4087	0.214	6.0096	0.2649	0.139	-0.1463
Q4ZG55	14.2124	0.2507	14.6229	0.227	20.0616	0.3313	25.9107	0.3109	30.8876	0.421	18.7789	0.2782	18.5736	0.3032	0.0215	-0.1776
Q8N907	8.9947	0.2072	14.8148	0.2367	24.8677	0.3955	35.9788	0.4008	33.3333	0.4454	30.1587	0.3716	26.455	0.3428	-0.0145	-0.2233
P08253	1.9697	0.1992	3.4849	0.2035	3.1818	0.1927	8.6364	0.15	16.8182	0.3324	2.4242	0.1762	1.6667	0.209	0.1509	-0.1022
A4D0S4	4.2589	0.1882	1.8172	0.1514	48.0409	0.4749	15.5026	0.2208	54.912	0.5146	11.2436	0.2491	11.1868	0.2998	0.1344	-0.1108
P51159	3.1674	0.1948	7.6923	0.215	9.0498	0.2059	25.3394	0.2751	19.0045	0.3268	12.2172	0.2385	9.5023	0.2427	0.124	-0.1222
Q96PP9	11.25	0.2947	7.6563	0.2507	26.0938	0.3745	37.1875	0.379	36.4063	0.4659	22.9688	0.323	21.0938	0.348	0.0738	-0.0934
Q14117	7.7071	0.2735	8.6705	0.2439	10.212	0.2521	22.5434	0.2658	17.7264	0.3539	5.7804	0.21	8.6705	0.2665	0.0916	-0.1983
O95600	52.6462	0.5063	38.4401	0.419	75.766	0.6642	72.1449	0.6837	76.8802	0.6919	60.7242	0.588	65.4596	0.5922	-0.3011	-0.1196
Q5NUL3	0	0.0235	4.1551	0.0594	3.6011	0.2239	13.0194	0.1588	9.9723	0.1813	8.3103	0.1838	4.7091	0.1384	0.1468	-0.4409
O75626	24.8485	0.3837	20.7273	0.3224	52.6061	0.5052	38.5455	0.4001	56	0.5659	32.3636	0.3792	36.9697	0.4261	-0.0113	-0.0785
P24588	78.2201	0.6421	60.6557	0.5265	87.822	0.8066	80.5621	0.6976	88.2904	0.7976	78.9227	0.6981	83.1382	0.6948	-0.2568	0.0537
P31941	1.5075	0.1385	10.0503	0.1923	0.5025	0.1658	9.0452	0.1454	16.0804	0.2788	10.5528	0.1965	7.5377	0.1862	0.1379	-0.1177
P35716	65.5329	0.5874	44.6712	0.4943	85.7143	0.7219	70.068	0.7007	88.2086	0.7839	77.551	0.7021	76.644	0.665	-0.3578	-0.005446
P29475	15.8299	0.3136	15.1325	0.2717	21.4784	0.3246	30.0558	0.3428	28.3124	0.3993	16.318	0.2658	18.8982	0.3196	0.0477	-0.125
P13385	7.9787	0.1594	10.6383	0.1633	17.5532	0.3219	15.9575	0.2206	29.2553	0.3823	10.6383	0.2494	10.1064	0.2495	0.1121	-0.1786
Q8N4Z0	15.1376	0.2761	19.2661	0.2727	25.2294	0.3208	34.8624	0.361	24.7706	0.3906	11.0092	0.2658	21.5596	0.3145	0.0121	-0.1605
Q06520	0	0.0955	2.807	0.1435	9.1228	0.2383	9.1228	0.164	17.5439	0.3166	8.7719	0.1942	2.4561	0.192	0.1582	-0.1323
P25105	0	0.0483	3.8012	0.0771	0	0.1766	9.9415	0.146	16.9591	0.2142	8.1871	0.2026	3.8012	0.1441	0.1396	-0.3794
Q6ZN28	3.169	0.1963	4.6948	0.1838	16.5493	0.2528	15.9624	0.2269	21.4789	0.3465	7.0423	0.1981	8.4507	0.2341	0.1571	-0.1794
Q5D862	90.4642	0.819	88.9168	0.7173	98.0343	0.8811	72.9402	0.6633	97.9088	0.9655	97.5324	0.8964	96.5705	0.8238	-0.2418	0.1572
Q06945	64.9789	0.5766	50	0.4657	89.2405	0.7447	74.0506	0.7243	93.8819	0.8307	82.2785	0.7304	81.4346	0.6788	-0.3959	-0.1131
O95050	0	0.1689	5.3232	0.209	0	0.2748	22.8137	0.2874	17.8707	0.3248	11.0266	0.2229	6.4639	0.2479	0.1027	-0.177
Q5TA89	20.4819	0.3849	26.506	0.3607	60.241	0.5547	51.8072	0.4727	68.0723	0.6462	51.2048	0.5123	56.6265	0.4886	-0.1257	-0.1051
Q9NPI8	5.0802	0.2337	4.5455	0.2218	24.0642	0.3221	30.2139	0.3323	28.3423	0.3861	12.5668	0.2446	10.9626	0.2901	0.0508	-0.1556
P24071	0.6969	0.1509	4.1812	0.1779	2.7875	0.1778	8.7108	0.2069	15.331	0.3058	10.8014	0.2087	6.9686	0.2047	0.1566	-0.2141
P35913	0.2342	0.161	2.5761	0.1585	16.8618	0.2617	11.7096	0.2115	20.4918	0.3266	3.7471	0.1855	6.4403	0.2175	0.1519	-0.135
P48431	73.817	0.6132	49.5268	0.5245	99.0536	0.7301	87.6972	0.8206	100	0.805	95.2681	0.7931	95.8991	0.7144	-0.4763	0.004798
Q9H9G7	5.2326	0.2481	6.9767	0.2289	4.4186	0.2433	23.9535	0.2848	13.3721	0.3171	4.7674	0.1827	6.5116	0.2508	0.0926	-0.1318
Q9H171	71.3287	0.6423	58.042	0.5326	59.6737	0.5719	59.6737	0.5837	73.4266	0.6416	52.6807	0.5313	58.7413	0.5839	-0.1344	-0.0417
P31997	16.0459	0.3624	12.0344	0.3207	8.8825	0.2587	49.8567	0.4751	23.4957	0.3899	13.4671	0.2844	12.6075	0.3485	0.007	-0.1742
O60218	2.8481	0.1834	6.962	0.1891	1.2658	0.1928	15.1899	0.2177	21.2025	0.3296	6.962	0.1866	4.7468	0.2165	0.1389	-0.1603
Q16633	36.3281	0.465	40.2344	0.414	94.1406	0.6897	73.4375	0.706	66.4063	0.6387	48.4375	0.5002	62.5	0.5689	-0.3208	-0.1628
Q86Z14	0.2874	0.1345	1.8199	0.1494	1.341	0.1395	7.6628	0.1477	16.954	0.2872	4.1188	0.1797	1.5326	0.173	0.1504	-0.1431
Q08462	4.583	0.1354	6.7828	0.1422	6.5995	0.2323	18.3318	0.2112	15.4904	0.2763	9.7159	0.2167	8.7993	0.2023	0.1217	-0.2935
